# Supplementary material for: Targeting Esophageal Squamous Cell Carcinoma by Combining Copper Ionophore Disulfiram and JMJD3/UTX Inhibitor GSK J4
Source: Cancers (Basel). 2023 Nov 9;15(22):5347. doi: 10.3390/cancers15225347 (PMC10670038; doi:10.3390/cancers15225347)
Supplement: Supplementary file 1 [file cancers-15-05347-s001.zip]

Archive with 6 entries (6 files):
- Figure S1.tif
- Figure S2.tif
- Fugure S3.pdf
- Supplementary data S1.xlsx
- Supplementary data S2.xlsx
- Supplementary data S3.xlsx
