# Supplementary material for: Targeting Esophageal Squamous Cell Carcinoma by Combining Copper Ionophore Disulfiram and JMJD3/UTX Inhibitor GSK J4
Source: Cancers (Basel). 2023 Nov 9;15(22):5347. doi: 10.3390/cancers15225347 (PMC10670038; doi:10.3390/cancers15225347)
Supplement: Supplementary file 1 [file cancers-15-05347-s001.zip › Supplementary data S2.xlsx]

## Sheet: diff_new
		group A/group C (Control)			group B/group C (Control)			group A + B/group C (Control)			group A + B/group A			group A + B/group B			group A/group B
Uniprot Accession	Protein	FC0	P0	p0.adj	FC1	P1	p1.adj	FC2	P2	p2.adj	FC3	P3	p3.adj	FC4	P4	p4.adj	FC5	P5	p5.adj	iBAQ_A_1	iBAQ_A_2	iBAQ_A_3	iBAQ_AB_1	iBAQ_AB_2	iBAQ_AB_3	iBAQ_B_1	iBAQ_B_2	iBAQ_B_3	iBAQ_Con_1	iBAQ_Con_2	iBAQ_Con_3
P0DPI2	GATD3A	1.14302	0.785458	0.900135	1.67702	0.0484044	0.349221	1.61633	0.100781	0.395667	1.41409	0.24895	0.576146	0.963813	0.720409	0.879854	1.46719	0.166596	0.518158	189.711	248.412	469.679	490.918	470.178	322.622	443.938	418.864	469.114	250.773	183.595	359.85
A0AVT1	UBA6	1.75676	0.00353761	0.113093	1.83713	0.00225713	0.155091	1.21896	0.109016	0.408294	0.693867	0.014107	0.214304	0.663511	0.00799319	0.244192	1.04575	0.592236	0.825173	572.771	467.882	518.536	316.317	371.081	394.47	548.494	589.3	492.726	336.924	285.536	265.077
A0FGR8	ESYT2	1.23422	0.346435	0.623169	1.21511	0.326421	0.649876	1.33214	0.119415	0.418832	1.07934	0.633119	0.83401	1.09631	0.561341	0.809686	0.984519	0.965597	0.990622	118.14	197.357	143.549	189.076	168.511	137.88	117.822	150.915	183.202	112.529	153.658	105.746
A0MZ66	SHTN1	0.80695	NA	NA	2.77269	0.150817	0.466542	0.607193	0.351572	0.653666	0.752454	NA	NA	0.218991	0.0605243	0.424877	3.43601	NA	NA	NA	36.8717	16.1586	21.5028	30.1481	8.20342	39.3264	164.628	69.3653	44.0512	15.5281	38.9961
A1L0T0	ILVBL	1.08834	0.459325	0.70659	1.51634	0.0783304	0.378535	1.23566	0.701264	0.869625	1.13536	0.910959	0.966468	0.814898	0.443296	0.759099	1.39325	0.0861105	0.403368	156.826	140.603	141.228	97.0232	267.292	133.719	260.377	168.246	182.538	160.478	109.095	133.478
A1L453	PRSS38	1.14472	NA	NA	0.950045	NA	NA	NA	NA	NA	NA	NA	NA	NA	NA	NA	0.829937	NA	NA	NA	604.824	527.168	NA	NA	NA	417.202	529.926	462.095	441.521	547.361	NA
A5PLL7	PEDS1	1.37156	NA	NA	1.84323	NA	NA	2.55323	NA	NA	1.86155	NA	NA	1.38519	NA	NA	1.34389	NA	NA	52.9316	86.0529	NA	147.836	161.995	78.2588	117.023	NA	69.7572	NA	NA	50.6665
A5YKK6	CNOT1	1.08317	0.754583	0.882968	0.784243	0.694987	0.868127	0.638214	0.445637	0.728834	0.589209	0.150773	0.471735	0.813797	0.743711	0.891568	0.724025	0.428656	0.720961	38.9361	17.9488	35.995	17.7117	22.4445	14.5694	28.1376	28.6685	10.4413	12.0227	42.4263	31.2991
Q9GZQ8	MAP1LC3B	3.42476	0.000153122	0.0462046	2.87318	0.00164161	0.155091	2.91577	0.00100579	0.123371	0.85138	0.194805	0.522279	1.01482	0.910601	0.965513	0.838943	0.209178	0.553179	4102.07	3640.97	3533.9	3701.41	3256.38	2643.18	3423.28	2471.04	3566.4	1267.6	991.56	1033.61
A6NDG6	PGP	0.99449	0.999736	0.999736	0.8997	0.896572	0.963208	1.88249	0.0853534	0.367048	1.89292	0.0928985	0.400226	2.09235	0.0210057	0.332668	0.904685	0.899086	0.97199	62.514	79.7686	28.6956	93.8637	130.44	99.3444	42.452	40.8878	71.3416	92.3644	45.6073	33.9538
A6NHL2	TUBAL3	3.0541	0.00160126	0.104122	2.69051	0.00216298	0.155091	3.82749	0.0111697	0.203849	1.25323	0.554656	0.796907	1.42259	0.320054	0.665454	0.880949	0.123572	0.465893	209.171	177.115	179.326	301.354	273.898	133.589	176.234	155.759	166.282	76.8261	47.4836	60.8877
A6NKT7	RGPD3	2.40244	NA	NA	1.69726	NA	NA	1.10548	NA	NA	0.460149	NA	NA	0.651332	NA	NA	0.706473	NA	NA	4.5461	11.119	NA	NA	3.40695	3.80134	11.0305	2.31448	3.25548	3.26025	NA	NA
P62308	SNRPG	0.949106	0.601892	0.794097	1.04162	0.480209	0.754845	0.912175	0.41002	0.697614	0.961088	0.76845	0.895728	0.87573	0.221411	0.592677	1.09747	0.335375	0.661931	7810.26	5742.53	6635.52	7688.04	6131.11	5583.59	7295.86	7144.78	7715.44	7717.1	7062.63	6491.14
Q13765	NACA	1.18568	0.0449761	0.27459	0.896289	0.191739	0.524621	0.926153	0.359954	0.66251	0.781117	0.00998091	0.198323	1.03332	0.641206	0.852125	0.75593	0.00407637	0.131657	17269.6	17456.8	16195.9	12014.8	14062.5	13698.9	11801.4	13233.1	13459.1	14735.4	15394.3	12818.1
O00116	AGPS	0.899602	0.282533	0.567736	1.08135	0.670039	0.855066	1.18592	0.542102	0.788149	1.31827	0.313372	0.628249	1.0967	0.77518	0.903883	1.20203	0.315647	0.645097	328.823	317.674	406.425	304.282	491.665	592.088	381.981	349.166	534.5	356.9	403.228	410.303
O00139	KIF2A	1.73996	0.176	0.475579	1.0987	0.973163	0.988336	1.55655	0.136649	0.441153	0.89459	0.816979	0.922324	1.41672	0.319507	0.665454	0.631452	0.306846	0.637097	27.0082	57.3362	61.0586	57.9558	35.6602	36.46	47.0442	14.3166	30.4542	29.2889	19.0711	35.207
O00148	DDX39A	1.12223	0.320091	0.601323	0.943239	0.543251	0.789232	1.21864	0.0409753	0.294427	1.08591	0.486605	0.752698	1.29198	0.0971503	0.470871	0.840502	0.276126	0.613834	584.533	503.919	422.894	502.088	618.458	520.638	496.362	347.507	426.421	458.146	444.163	444.423
O00151	PDLIM1	1.07977	0.495558	0.730253	0.802289	0.149961	0.466542	0.84573	0.326889	0.627901	0.783254	0.063183	0.357456	1.05415	0.667717	0.860606	0.743022	0.00281249	0.122107	4777.61	5379.32	5047.59	3823.96	4677.21	3407.83	3915.73	3830.84	3550.72	4451.97	5732.7	3896.64
O00154	ACOT7	1.2136	0.278734	0.564483	1.01839	0.906676	0.965555	1.12116	0.581034	0.807894	0.923832	0.521596	0.776556	1.10092	0.621844	0.843857	0.839148	0.253272	0.596219	1020.47	1165.72	1152.39	1217.32	1069.04	797.922	1100.31	700.837	1000.41	1016.72	1096.59	637.652
O00159	MYO1C	1.35385	0.207396	0.502159	1.32442	0.298755	0.629581	1.36311	0.237079	0.538466	1.00684	0.997076	0.998207	1.02921	0.906998	0.965513	0.978262	0.90584	0.97199	136.356	235.224	224.34	132.855	248.758	218.384	170.659	271.835	140.472	129.151	157.491	153.526
O00161	SNAP23	7.664	NA	NA	1.55117	NA	NA	1.95057	NA	NA	0.254511	NA	NA	1.25749	0.479183	0.775066	0.202397	NA	NA	NA	369.948	NA	126.713	86.5569	69.1978	32.4805	79.0574	113.091	48.2709	NA	NA
O00170	AIP	1.99845	0.284105	0.568681	2.06931	0.262782	0.58949	1.00352	0.919931	0.970521	0.502149	0.313634	0.628249	0.484955	0.294229	0.639849	1.03546	0.948783	0.985584	62.1784	179.087	221.885	16.3236	117.594	98.6525	187.337	65.0163	227.218	25.7361	69.6624	136.356
O00178	GTPBP1	0.298766	NA	NA	0.334568	0.019971	0.26081	NA	NA	NA	NA	NA	NA	NA	NA	NA	1.11983	NA	NA	NA	NA	12.702	NA	NA	NA	13.263	14.4917	14.9177	57.683	23.3944	46.4675
O00186	STXBP3	1.04502	0.881919	0.95085	0.938136	0.903742	0.965555	1.14116	0.598882	0.820831	1.092	0.678192	0.852851	1.21641	0.439376	0.757288	0.897721	0.945809	0.984356	110.48	43.4921	135.107	121.251	119.56	74.8626	101.086	59.9353	98.4908	34.0144	124.541	118.069
O00193	SMAP	0.667706	0.0587775	0.310479	0.824465	0.330162	0.651207	0.679209	0.0854077	0.367048	1.01723	0.938955	0.979723	0.823818	0.281273	0.631815	1.23477	0.20655	0.552617	1157.41	1368.09	1507.68	1189.16	1676.18	1237.33	1311.9	1857.57	1810.59	2168.5	2335.26	1536.59
O00194	RAB27B	0.812594	0.502574	0.731661	1.09554	0.645155	0.842994	1.01721	0.902812	0.96273	1.2518	0.326691	0.635446	0.928502	0.696302	0.866983	1.3482	0.106641	0.438055	82.4786	88.6566	72.4527	137.855	81.3596	85.7098	136.701	89.6694	102.034	71.4059	144.657	83.7027
O00203	AP3B1	0.955126	0.924362	0.967235	1.08479	0.756305	0.898344	1.02368	0.945834	0.980895	1.07178	0.856851	0.941673	0.943666	0.816493	0.927111	1.13576	0.598742	0.829434	75.8621	72.6057	80.9465	84.1972	105.875	55.8093	86.1811	62.0882	112.29	55.051	87.9603	97.1815
O00214	LGALS8	0.644282	NA	NA	0.804871	NA	NA	1.07099	NA	NA	1.6623	NA	NA	1.33063	NA	NA	1.24925	NA	NA	NA	35.6623	33.6693	36.9996	34.4115	101.463	43.3063	NA	NA	NA	53.8053	NA
O00217	NDUFS8	0.607863	0.0283685	0.232141	0.839096	0.06192	0.358686	0.762821	0.0991371	0.394227	1.25492	0.30334	0.622648	0.909098	0.487874	0.778305	1.3804	0.101944	0.430912	235.745	382.339	353.459	438.247	470.344	310.62	500.415	425.735	414.972	510.298	572.244	515.751
O00220	TNFRSF10A	0.83823	0.502458	0.731661	0.946507	0.790932	0.913112	0.58004	0.198335	0.502323	0.691983	0.627311	0.831608	0.612822	0.211848	0.585725	1.12917	0.544276	0.802006	98.6943	38.9506	191.107	28.6059	116.85	82.0342	105.354	129.538	136.325	108.664	117.26	166.274
O00231	PSMD11	1.20826	0.0517614	0.293413	0.836634	0.0648975	0.359317	1.02011	0.77276	0.900354	0.844279	0.0418812	0.30419	1.2193	0.0265368	0.352478	0.69243	0.00310484	0.124348	2901.78	2617.91	2992.47	2509.14	2205.87	2471.64	1974.66	1820.88	2098.54	2219.9	2203.96	2621.13
O00232	PSMD12	1.24723	0.341989	0.620256	1.12983	0.294251	0.626352	1.19306	0.177007	0.481467	0.956567	0.903594	0.963013	1.05597	0.410512	0.740436	0.905868	0.673053	0.869779	1820.41	1613.43	1067.11	1385.09	1569.41	1350.96	1346.07	1282.66	1448.54	1211.41	987.896	1409.44
O00233	PSMD9	1.10141	0.6307	0.811087	0.531051	0.331202	0.652147	1.5878	0.23827	0.540139	1.44161	0.217585	0.548645	2.98992	0.034598	0.370036	0.482157	0.102695	0.431614	909.966	593.163	483.559	1304.29	766.074	793.664	492.047	158.639	307.21	393.598	302.624	1107.55
O00244	ATOX1	1.01765	0.984137	0.992825	1.01418	0.912896	0.967539	1.1577	0.324376	0.626618	1.13763	0.470747	0.745821	1.14151	0.332978	0.677135	0.996597	0.920001	0.97428	1858.2	3481.19	2194.71	3248.63	2789.42	2532.97	2937.53	2066.83	2504.11	2072.85	2268.12	3062.5
O00264	PGRMC1	1.43046	0.00116656	0.0996244	1.78487	0.0443692	0.33533	1.29013	0.222669	0.524666	0.901898	0.460292	0.738638	0.722817	0.262544	0.616625	1.24775	0.369728	0.68626	2338.2	2421.44	2302.27	1997.94	1614.41	2756.77	4039.94	2597.33	2174.25	1515.05	1695.99	1725.75
O00267	SUPT5H	2.31246	0.0116632	0.171818	1.95257	0.0573994	0.352224	1.58301	0.285345	0.582947	0.684558	0.271969	0.595174	0.810733	0.551926	0.808573	0.844369	0.516558	0.781622	67.0119	116.879	84.7308	31.3342	83.5149	69.0382	110.425	62.4064	53.9849	34.0925	35.8969	46.1735
O00273	DFFA	0.861142	NA	NA	0.633076	NA	NA	1.39219	NA	NA	1.61668	0.34316	0.65176	2.19909	0.140583	0.524751	0.735158	0.909756	0.97199	224.363	86.6279	26.7644	99.9984	168.929	277.114	43.4842	67.7277	137.092	229.678	31.8005	NA
O00299	CLIC1	1.05557	0.600272	0.793135	0.910694	0.442965	0.729022	1.07147	0.559641	0.801401	1.01507	0.880903	0.953077	1.17654	0.0856631	0.452055	0.862754	0.0531471	0.345526	19225.3	22675.8	20672	20978.6	23670.3	18867	17211.4	18036.5	18737.3	19073.8	23403.9	16801.4
O00303	EIF3F	1.11859	0.191055	0.486256	1.02486	0.782206	0.90858	1.3326	0.108672	0.408294	1.19132	0.262213	0.589858	1.30028	0.129433	0.513704	0.916205	0.260927	0.602839	3077.19	3178.52	3481.76	4476.1	3021.32	4103.04	2650.07	3066.06	3205.4	2549.41	3075.68	3080.02
O00330	PDHX	0.639974	0.123187	0.410902	0.58882	NA	NA	0.439404	NA	NA	0.686597	NA	NA	0.746245	NA	NA	0.920068	NA	NA	26.8207	19.7308	35.0835	18.6834	NA	NA	33.4164	NA	16.6568	44.6043	52.387	30.5685
O00399	DCTN6	0.347221	NA	NA	0.303293	NA	NA	1.13156	NA	NA	3.25891	NA	NA	3.73093	NA	NA	0.873486	NA	NA	NA	NA	186.929	NA	NA	609.186	137.199	139.287	213.353	NA	939.595	137.119
O00400	SLC33A1	NA	NA	NA	1.30557	NA	NA	1.75004	NA	NA	NA	NA	NA	1.34044	0.212431	0.585725	NA	NA	NA	NA	NA	NA	22.3314	29.4457	29.9291	16.4376	15.5806	28.9363	17.6169	13.5085	NA
O00410	IPO5	1.31988	0.0317158	0.239256	1.22118	0.106022	0.420604	1.18584	0.141382	0.443703	0.898441	0.075609	0.37928	0.97106	0.672875	0.860606	0.925217	0.188165	0.533887	2112.35	2006.85	2105.25	1743.55	1833.52	2015.23	2038.48	1744.95	1975.54	1728.44	1672.79	1314.68
O00422	SAP18	1.76058	0.304528	0.586228	0.996059	0.895949	0.963208	1.85068	0.204963	0.507183	1.05118	0.786217	0.902464	1.858	0.156686	0.531863	0.565758	0.27668	0.613834	1241.47	539.876	446.856	548.686	1112.18	681.367	352.766	690.106	217.749	374.761	150.598	740.249
O00425	IGF2BP3	0.941851	0.605113	0.796051	0.958621	0.66951	0.855066	1.05282	0.454147	0.734668	1.11782	0.315557	0.628889	1.09827	0.283334	0.631815	1.01781	0.8705	0.959792	234.416	333.137	291.14	334.15	320.138	305.577	336.905	268.568	268.51	331.49	270.019	310.199
O00429	DNM1L	0.940106	0.580574	0.780783	0.993165	0.961676	0.987344	0.987947	0.896895	0.959863	1.05089	0.714509	0.871064	0.994746	0.916431	0.96708	1.05644	0.557994	0.81017	948.404	1091.09	1244.62	1052.11	1368.19	1030.93	1179.09	1052.41	1237.97	1192.67	1285.95	1014.72
O00442	RTCA	3.15956	NA	NA	3.22205	NA	NA	1.97539	NA	NA	0.62521	NA	NA	0.613083	NA	NA	1.01978	NA	NA	26.178	23.754	72.5011	27.0836	NA	23.9473	NA	14.6413	68.5953	12.9167	NA	NA
O00443	PIK3C2A	8.47468	0.36002	0.631115	0.848666	NA	NA	0.936456	0.339874	0.642077	0.1105	0.335247	0.644564	1.10345	NA	NA	0.100141	NA	NA	2.16909	52.789	2.51927	2.13329	2.11019	2.1078	1.91862	NA	NA	2.02603	2.28799	2.46823
O00461	GOLIM4	0.238099	0.00790935	0.144645	0.803279	0.419044	0.710464	0.390867	NA	NA	1.64161	NA	NA	0.486589	NA	NA	3.37371	0.269079	0.612365	9.3271	5.28579	10.0662	19.8045	NA	7.20452	9.74763	63.5878	9.92472	24.1878	48.9385	30.524
O00468	AGRN	2.25514	NA	NA	1.28025	NA	NA	1.7428	NA	NA	0.772814	0.317101	0.628983	1.3613	NA	NA	0.567704	NA	NA	12.4764	8.89967	14.5289	9.49337	11.975	6.27946	NA	NA	6.79445	4.11362	NA	6.50064
O00469	PLOD2	2.11542	0.0346914	0.249703	1.99651	0.0560119	0.351097	2.335	0.0242242	0.257518	1.1038	0.237466	0.567934	1.16954	0.258559	0.616553	0.94379	0.619596	0.843238	214.004	216.728	184.792	219.156	248.888	211.372	197.676	153.599	229.65	150.015	66.7673	74.1883
O00471	EXOC5	1.02695	NA	NA	1.6919	NA	NA	1.44687	NA	NA	1.40891	NA	NA	0.855177	NA	NA	1.6475	NA	NA	8.9817	NA	NA	NA	16.5788	8.72998	20.6956	NA	8.89913	NA	12.6704	4.82166
O00479	HMGN4	1.27486	NA	NA	1.33948	NA	NA	NA	NA	NA	NA	NA	NA	NA	NA	NA	1.05069	NA	NA	1489.65	1293.55	NA	NA	NA	NA	1329.34	1462.57	1594.5	1508.28	NA	674.86
O00483	NDUFA4	1.447	0.331726	0.609426	1.21715	0.527087	0.77934	1.44215	0.477676	0.743892	0.996645	0.909581	0.966247	1.18486	0.802178	0.921299	0.841152	0.653373	0.861622	625.343	633.371	1284.5	450.719	710.382	1373.58	907.091	467.337	764.797	731.498	370.722	655.35
O00487	PSMD14	1.06275	0.603509	0.795235	1.01653	0.958556	0.98647	0.740501	0.0634562	0.331026	0.696778	0.0567077	0.343535	0.728462	0.110669	0.481273	0.956506	0.73825	0.907967	2600.65	1942.59	2190.02	1255.56	1810.64	1625.38	1863.34	2639.21	1937.85	2142.15	1903.67	2289.88
O00505	KPNA3	1.3532	0.00340331	0.112387	1.07894	0.673555	0.856028	1.51736	0.0425133	0.296471	1.12131	0.505826	0.76429	1.40633	0.137382	0.518904	0.79733	0.140029	0.492659	721.065	781.49	790.993	789.337	698.758	1083.69	751.803	595.224	481.687	578.782	522.368	593.762
O00541	PES1	0.865278	0.601987	0.794097	0.799339	0.389309	0.696719	0.686996	0.207107	0.509308	0.793959	0.421366	0.709526	0.859455	0.426363	0.750398	0.923794	0.813185	0.94362	306.462	260.082	484.906	209.074	259.505	366.23	388.278	280.233	302.812	418.812	519.106	277.24
O00560	SDCBP	1.41573	0.0282268	0.232141	1.53961	0.0132423	0.229934	1.22671	0.169588	0.473925	0.866484	0.115959	0.419866	0.796761	0.0303197	0.362434	1.08751	0.0197265	0.239522	5268.76	5618.22	5252.34	5055.23	4895.06	4034.18	5856.39	5893.68	5801.57	3203.44	4571.36	3625.23
O00566	MPHOSPH10	1.38043	0.170004	0.468233	0.559354	NA	NA	1.16716	0.477805	0.743892	0.845503	0.278517	0.600728	2.08663	NA	NA	0.405201	NA	NA	71.5133	54.5585	64.9085	65.5871	51.7568	44.1305	27.9673	NA	23.623	58.9584	30.5494	48.8402
O00567	NOP56	0.700092	0.00630077	0.128299	0.798963	0.265914	0.592664	0.8721	0.109406	0.408294	1.24569	0.0342285	0.285547	1.09154	0.579799	0.819091	1.14122	0.643758	0.85781	819.702	919.283	775.559	1066.28	1116.86	949.204	627.45	1106.9	1135.3	1176.27	1113.05	1302.42
O00571	DDX3X	0.962121	0.660386	0.832031	0.937921	0.524375	0.777233	0.967064	0.724288	0.881001	1.00514	0.91669	0.968645	1.03107	0.642929	0.852125	0.974847	0.637167	0.853577	3292.6	3392.72	3406.43	3516.9	3475.03	3151.67	2952.11	3555.97	3329.83	3865.38	3581.08	3042.6
O00592	PODXL	1.09338	0.488459	0.725343	0.975312	0.850709	0.945604	1.04298	0.781213	0.903169	0.953903	0.713506	0.871001	1.06938	0.629768	0.845413	0.892017	0.324173	0.64911	3371.34	2814.9	2563.74	2759.23	2312.83	3274.58	2798.28	2689.85	2317.02	2242.77	2755.64	3004.29
O00622	CCN1	3.33987	0.00344516	0.112387	0.890279	NA	NA	0.981725	0.741473	0.884335	0.293941	0.0323069	0.275407	1.10272	NA	NA	0.266561	NA	NA	97.3521	67.1231	99.2186	22.2157	44.3777	10.917	NA	23.4302	NA	21.8418	22.4954	34.616
O00629	KPNA4	1.22517	0.304179	0.586228	1.01024	0.943934	0.980979	1.3883	0.0423385	0.296306	1.13315	0.471164	0.745821	1.37423	0.0613969	0.424877	0.824568	0.345006	0.66837	2748.61	1929.39	1683.98	2826.03	2044.1	2338.91	2014.31	1543.78	1687.79	1919.42	1583.63	1689.67
O00743	PPP6C	1.42032	0.0547071	0.299816	0.920008	0.53604	0.786287	0.652177	0.00887541	0.188444	0.459177	0.00620927	0.160344	0.708882	0.134901	0.515153	0.647747	0.0848217	0.402497	514.097	779.668	637.069	282.202	260.082	344.309	552.926	348.827	348.939	454.665	480.81	423.963
O00748	CES2	1.18476	NA	NA	1.19551	NA	NA	NA	NA	NA	NA	NA	NA	NA	NA	NA	1.00907	0.8326	0.94812	35.9702	60.7456	33.1213	NA	NA	NA	45.9362	45.7081	39.3711	34.1316	NA	38.9278
O00762	UBE2C	2.50068	0.0105004	0.165491	0.508275	0.100452	0.412885	1.05722	0.848441	0.939726	0.422775	0.0792915	0.37928	2.08002	0.307835	0.655224	0.203255	0.00361885	0.128696	1206.62	1196.12	1456.82	1006.31	216.744	408.674	155.918	388.026	240.533	729.611	377.099	436.702
O00764	PDXK	1.08851	0.786227	0.900135	1.32665	0.430833	0.720839	0.654926	0.577038	0.807232	0.601669	0.367638	0.675465	0.493669	0.135329	0.515755	1.21877	0.550419	0.806261	1181.34	375.573	996.985	514.452	797.423	224.724	1423.89	704.222	984.499	1393.83	289.944	662.447
O00767	SCD	3.76909	0.00502392	0.11756	2.37714	0.404117	0.701556	2.60624	0.0164034	0.221633	0.691478	0.299452	0.618767	1.09638	0.55855	0.809686	0.630693	0.281357	0.614596	243.419	480.879	259.023	209.858	150.442	319.644	92.2719	451.732	76.1697	98.6695	76.5558	85.6656
O14493	CLDN4	NA	NA	NA	NA	NA	NA	NA	NA	NA	1.19504	0.305131	0.624174	1.04968	NA	NA	1.13848	NA	NA	154.795	261.208	163.965	229.94	210.667	252.476	153.6	286.587	NA	NA	NA	NA
O14530	TXNDC9	1.49003	0.121655	0.410902	0.901022	0.739215	0.888444	0.703893	0.394882	0.685422	0.472401	0.0951624	0.400226	0.781217	0.53389	0.80297	0.6047	0.0859315	0.403368	634.156	596.929	566.598	109.853	417.375	322	278.79	555.619	252.65	395.81	555.973	254.689
O14545	TRAFD1	0.895314	NA	NA	1.22736	NA	NA	0.887512	NA	NA	0.991286	NA	NA	0.723107	NA	NA	1.37087	NA	NA	14.364	11.4037	29.6316	NA	NA	18.3055	37.4312	13.1989	NA	NA	21.7871	19.4642
O14548	COX7A2L	1.24752	NA	NA	1.4548	NA	NA	1.32062	NA	NA	1.0586	NA	NA	0.907772	0.48145	0.775651	1.16615	NA	NA	NA	240.569	259.071	248.058	270.895	274.423	340.841	236.177	296.965	196.793	203.714	NA
O14561	NDUFAB1	1.53564	0.0470211	0.280963	1.14912	0.954477	0.985274	1.3979	0.463077	0.73927	0.910304	0.618548	0.827308	1.2165	0.644723	0.852205	0.748297	0.350369	0.671721	1360.64	1050.03	1365.15	1604.52	582.725	1249.9	1462.26	399.806	963.374	731.042	689.478	1038.27
O14579	COPE	0.882975	0.31777	0.599748	0.921932	0.454839	0.737511	0.746199	0.092016	0.377468	0.845097	0.365184	0.673702	0.809387	0.251422	0.610085	1.04412	0.770978	0.923459	2419.41	1783.05	2508.26	1876.88	2323.66	1470.67	1918.83	2433.13	2654.85	2310.15	2646.07	2643.91
O14617	AP3D1	0.951991	0.846329	0.931618	0.953879	0.986583	0.991739	0.68847	0.510741	0.764837	0.72319	0.415129	0.70846	0.721759	0.491499	0.781384	1.00198	0.842006	0.951981	78.5874	68.6618	34.0515	39.3204	88.9679	2.82636	74.3493	87.0697	20.2409	84.1658	16.7279	89.5498
O14646	CHD1	2.57564	0.0996861	0.381366	0.950239	NA	NA	2.98765	0.0637182	0.331026	1.15996	0.613511	0.824604	3.14411	NA	NA	0.368933	NA	NA	12.8167	24.5857	11.9783	14.554	15.729	26.9969	8.51227	NA	3.63318	2.31952	6.69029	10.1624
O14653	GOSR2	2.29312	0.139076	0.430101	1.10782	0.94859	0.982759	2.40912	0.101707	0.395841	1.05058	0.857084	0.941673	2.17464	0.142758	0.524751	0.483107	0.185818	0.530879	113.042	118.211	281.662	151.505	273.376	113.98	52.9921	155.444	39.3575	34.7107	118.652	70.313
O14656	TOR1A	1.5484	NA	NA	2.56982	NA	NA	1.41744	NA	NA	0.915424	0.605463	0.81881	0.551574	0.277546	0.629442	1.65966	0.370143	0.68626	61.5886	68.9412	46.1669	63.2482	48.2399	50.2643	52.5548	68.2591	172.442	NA	18.9726	57.1044
O14657	TOR1B	0.891574	NA	NA	2.61848	0.0133078	0.229934	1.11218	0.823578	0.928479	1.24743	NA	NA	0.424742	0.0282658	0.357936	2.93692	NA	NA	20.2497	NA	27.4709	46.7168	23.7919	18.7835	76.9676	66.7866	66.4726	17.9244	39.6521	22.7093
O14662	STX16	0.807995	NA	NA	0.84201	NA	NA	NA	NA	NA	NA	NA	NA	NA	NA	NA	1.0421	NA	NA	20.8656	53.3964	34.1941	NA	NA	NA	56.5667	18.7812	NA	25.6099	63.8759	NA
O14672	ADAM10	0.639927	NA	NA	1.07943	NA	NA	0.923327	NA	NA	1.44286	NA	NA	0.855384	NA	NA	1.6868	NA	NA	NA	62.2317	11.1776	23.3877	82.5319	NA	61.5233	51.6454	72.5716	102.294	NA	12.4213
O14684	PTGES	1.29437	0.317554	0.599748	1.61772	0.104623	0.419881	1.8185	0.0974366	0.390732	1.40493	0.162498	0.481237	1.12412	0.605362	0.833461	1.24981	0.14242	0.496864	5050.81	3923.97	5567.58	7854.69	7748.08	4828.18	5324.29	6071.39	6779.46	5050.6	3968.88	2215.58
O14737	PDCD5	1.07888	0.408849	0.667769	0.764464	0.214382	0.54009	0.830112	0.145704	0.444782	0.769417	0.0113293	0.209635	1.08587	0.581345	0.819853	0.708569	0.107589	0.438112	2898.56	2995.66	3174.3	2291.59	2557.09	2128.79	1566.96	1954.92	2903.78	3241.15	2753.15	2411.16
O14744	PRMT5	1.26524	0.309316	0.591202	1.23268	0.455771	0.737758	1.3691	0.313444	0.614715	1.08209	0.843969	0.935589	1.11067	0.764833	0.89856	0.974267	0.891336	0.968012	343.669	224.425	384.189	357.322	457.559	215.577	201.026	345.273	381.479	250.363	211.893	290.395
O14745	SLC9A3R1	0.770942	0.263593	0.548546	0.946687	0.838711	0.940727	0.678404	0.0797454	0.363771	0.879967	0.43818	0.720458	0.716608	0.00487153	0.225751	1.22796	0.162182	0.513714	642.155	686.699	459.321	567.448	529.656	476.431	694.015	771.854	729.941	715.231	602.845	1001.39
O14763	TNFRSF10B	1.59985	0.112724	0.40135	1.94065	0.00130904	0.155091	1.66861	0.000367767	0.0795045	1.04298	0.719283	0.871569	0.859819	0.142396	0.524751	1.21302	0.363238	0.680952	265.909	276.579	144.712	226.39	251.302	239.044	245.837	317.275	270.476	146.069	149.828	133.645
O14776	TCERG1	1.19694	0.328812	0.608961	1.41191	0.29274	0.624788	1.30302	0.402079	0.69336	1.08862	0.842382	0.935366	0.922877	0.823573	0.9284	1.1796	0.645669	0.858916	171.414	111.765	131.336	190.84	168.073	92.3392	196.705	97.2722	194.985	96.1221	131.534	118.657
O14818	PSMA7	1.30904	0.0574517	0.306708	1.11363	0.570405	0.804194	1.09173	0.42769	0.710409	0.833992	0.156799	0.476357	0.980339	0.966109	0.989593	0.850718	0.327342	0.654409	5628.73	7204.69	6847.52	6045.38	5624.34	4744.02	6584.14	5964.08	4194.7	4514.11	5683.96	4836.51
O14828	SCAMP3	1.19226	0.384604	0.653367	0.867876	0.422004	0.713984	1.01333	0.928469	0.971805	0.849922	0.506791	0.76429	1.1676	0.645081	0.852205	0.727922	0.185101	0.530665	671.102	1027.84	1020.81	797.724	488.676	1025.18	778.423	709.028	492.317	755.117	637.916	888.133
O14879	IFIT3	1.27165	0.0532037	0.293899	1.08223	0.665129	0.852877	1.03892	0.719152	0.877447	0.816983	0.0480246	0.318891	0.959979	0.844196	0.933803	0.851043	0.250675	0.595324	2963	3095.27	2763.62	2724.38	2239.77	2243.18	2870.12	1917.01	2720.68	2712.34	2163.42	2061.58
O14880	MGST3	1.06466	0.643889	0.818823	1.73834	0.172954	0.502948	1.69791	0.139402	0.441996	1.59478	0.0659672	0.360033	0.976741	0.996814	0.999269	1.63276	0.129901	0.481438	351.364	328.78	307.196	610.069	601.887	362.637	331.86	723.99	556.238	255.497	473.774	198.102
O14896	IRF6	2.07468	NA	NA	1.76483	NA	NA	3.41554	NA	NA	1.6463	NA	NA	1.93533	NA	NA	0.850653	NA	NA	27.3119	NA	NA	18.7214	67.6276	48.5413	21.5855	24.8803	NA	NA	13.1644	NA
O14907	TAX1BP3	0.904589	NA	NA	0.976097	NA	NA	0.850947	NA	NA	0.9407	NA	NA	0.871785	NA	NA	1.07905	NA	NA	NA	465.857	1141.1	799.134	846.108	622.258	NA	1063.81	670.177	1087.16	NA	689.292
O14925	TIMM23	1.12376	0.440136	0.693984	1.08661	0.557676	0.796118	1.07894	0.450929	0.732452	0.960118	0.777634	0.8989	0.99294	0.999905	0.999905	0.966945	0.822833	0.944384	162.503	185.853	228.6	171.406	197.204	185.337	172.616	221.161	164.108	180.294	142.337	190.785
O14929	HAT1	0.803109	0.0405332	0.262325	0.702515	0.0792274	0.38067	0.609106	0.0614231	0.326249	0.758435	0.193788	0.522279	0.867036	0.551428	0.808573	0.874745	0.368473	0.68626	685.169	606.242	677.501	554.723	612.115	326.454	422.421	622.439	677.435	845.725	883.781	722.106
O14949	UQCRQ	2.42685	0.196234	0.489464	1.03506	0.647143	0.843413	1.06255	0.623784	0.831397	0.437831	0.0390814	0.302316	1.02655	0.941199	0.980297	0.426506	0.0382558	0.318888	1003.08	978.32	938.357	252.129	328.829	697.4	697.513	258.565	289.213	557.83	35.7753	609.5
P19105	MYL12A	1.09822	0.122219	0.410902	1.12921	0.0604818	0.356137	1.13643	0.197093	0.502323	1.03479	0.702995	0.86717	1.0064	0.978204	0.995723	1.02821	0.444914	0.730319	9527.42	9704.24	10330.7	11406.8	10204.2	8979.78	9792.83	10045.1	10558.5	9705.59	8784.31	8428.47
O14964	HGS	2.27396	0.120379	0.410902	1.52862	0.484973	0.756924	2.14405	0.146389	0.446298	0.942871	0.888826	0.95645	1.4026	0.504122	0.794887	0.672228	0.434814	0.722086	87.8646	228.268	229.187	162.267	264.287	87.6124	157.405	159.912	49.2624	48.8305	113.478	77.5023
O14974	PPP1R12A	1.21818	0.460454	0.707084	1.06056	0.646833	0.843413	0.991996	0.882754	0.956408	0.814323	0.371639	0.678802	0.935352	0.537298	0.803605	0.870606	0.503659	0.772592	501.013	425.892	295.677	403.833	321.58	270.165	368.248	355.834	340.305	511.372	262.327	229.911
O14979	HNRNPDL	0.888565	0.26132	0.546416	0.946802	0.48681	0.756924	0.634602	0.0154385	0.218408	0.714187	0.0635083	0.358152	0.670258	0.0273807	0.35605	1.06554	0.543321	0.801806	3238.47	2726.99	3622.98	2627.93	1845.01	2375.01	3073.98	3387.74	3755.16	3795.76	3284.42	3710.75
O14980	XPO1	1.13156	0.154522	0.451226	1.21567	0.0197611	0.260594	0.927943	0.281862	0.579271	0.820057	0.0283072	0.260774	0.763319	0.00148144	0.225751	1.07433	0.229532	0.572558	1543.85	1383.88	1640.03	1219.23	1326.45	1200.14	1684.81	1596.21	1626.26	1327.23	1238.23	1471.23
O15013	ARHGEF10	0.615351	NA	NA	1.66381	NA	NA	0.841662	NA	NA	1.36778	NA	NA	0.505863	NA	NA	2.70384	NA	NA	NA	3.50261	5.81203	6.99359	5.2783	6.83862	17.5922	NA	7.59312	NA	6.94206	8.19507
O15027	SEC16A	3.12303	NA	NA	1.04891	NA	NA	1.05291	NA	NA	0.337143	NA	NA	1.00381	NA	NA	0.335863	NA	NA	5.69347	34.9261	23.2716	7.70684	6.6535	NA	NA	7.15291	NA	5.28354	8.35517	NA
O15031	PLXNB2	0.888638	0.731156	0.872232	0.984401	0.92373	0.973705	1.16202	0.497915	0.75803	1.30765	0.276591	0.598881	1.18044	0.478381	0.774949	1.10776	0.826314	0.945282	42.8409	20.9415	24.737	34.6542	33.7341	47.3637	49.1697	19.621	29.2678	20.8707	45.9994	32.7423
O15042	U2SURP	0.989975	0.9547	0.980969	0.78832	0.212841	0.539019	0.877026	0.346627	0.648018	0.885907	0.327148	0.635446	1.11252	0.485397	0.777908	0.796304	0.205195	0.550796	373.667	355.145	288.817	271.838	283.781	345.906	226.774	349.572	233.995	281.915	383.585	362.434
O15067	PFAS	0.465019	0.0157222	0.187786	0.581648	0.0385641	0.319509	0.503507	0.0119052	0.211589	1.08277	0.659684	0.843293	0.865656	0.509924	0.79582	1.2508	0.353964	0.675892	117.737	76.4402	69.7769	102.728	74.9469	108.126	87.5223	143.024	99.6083	229.558	159.785	178.277
O15078	CEP290	1.0004	NA	NA	0.923194	NA	NA	1.41422	NA	NA	1.41367	0.0131562	0.212902	1.53188	0.000584624	0.14248	0.92283	0.45871	0.737337	38.2582	48.9383	48.9705	65.3377	62.8255	64.3314	41.8456	44.9295	38.8838	36.2626	54.4796	NA
O15116	LSM1	1.52329	NA	NA	1.38174	0.554044	0.795348	1.28375	NA	NA	0.842746	NA	NA	0.929082	NA	NA	0.907074	NA	NA	NA	NA	260.452	NA	NA	219.495	102.453	291.806	314.488	201.149	66.5181	245.273
O15118	NPC1	0.933965	NA	NA	1.51197	NA	NA	0.973722	NA	NA	1.04257	0.748143	0.885119	0.644007	0.379289	0.716924	1.61888	0.356604	0.676864	52.8571	28.805	64.6599	53.0394	56.974	42.5372	38.7899	123.086	75.001	NA	NA	52.2225
O15120	AGPAT2	1.52725	NA	NA	2.09886	NA	NA	3.37511	NA	NA	2.20993	NA	NA	1.60807	NA	NA	1.37427	NA	NA	NA	54.9796	53.3693	132.241	107.203	NA	82.6502	51.6082	89.0935	35.472	NA	NA
O15121	DEGS1	0.966179	0.867895	0.942602	1.23411	0.242796	0.56676	0.958159	0.824324	0.928479	0.991699	0.941107	0.979723	0.776396	0.0753616	0.443603	1.27731	0.110371	0.440583	849.089	1046.02	978.029	945.975	991.632	911.683	1079.79	1114.99	1475.11	767.285	1114.58	1091.84
O15126	SCAMP1	0.790986	0.602413	0.794225	0.778964	0.597765	0.81993	0.530013	0.223772	0.525819	0.670065	0.461107	0.738876	0.680407	0.40035	0.730735	0.984801	0.959402	0.988434	434.374	167.939	585.761	140.27	161.192	494.627	194.501	500.917	474.6	750.302	265.094	486.62
O15127	SCAMP2	0.828901	0.129573	0.416269	0.886143	0.424364	0.715966	1.09174	0.371339	0.667961	1.31709	0.0475453	0.318304	1.23201	0.216534	0.58894	1.06906	0.76141	0.919958	471.151	610.129	504.69	617.335	757.406	714.132	726.641	452.003	516.85	690.7	661.04	561.601
O15143	ARPC1B	1.02587	0.592583	0.788224	0.994351	0.880723	0.958049	0.852685	0.307455	0.609273	0.831181	0.234056	0.566345	0.85753	0.480219	0.775202	0.969274	0.732832	0.905349	4301.71	4407.12	4171.28	4038.69	2615.87	4051.15	5339.45	3445.28	3699.62	4253.19	4460.68	3841.41
O15144	ARPC2	1.37558	0.091219	0.369277	1.55513	0.0309783	0.298182	1.67415	0.0181833	0.23	1.21705	0.0660151	0.360033	1.07654	0.278462	0.629567	1.13053	0.207391	0.552787	2599.57	2572.84	3190.49	3163.71	3407.95	3606.42	3273.41	3309.85	2871.21	2586.17	1808.42	1684.95
O15145	ARPC3	1.19541	0.185696	0.480977	1.30918	0.39836	0.699341	0.91136	0.463956	0.73927	0.762381	0.0323415	0.275407	0.696128	0.239819	0.603647	1.09517	0.855795	0.954887	4342.39	5408.88	5095.93	3425.33	3790.85	4103.04	4810.26	7800.8	3649.19	4340.38	3417.27	4662.49
O15160	POLR1C	0.61623	0.135481	0.425376	0.501977	NA	NA	1.22933	0.0595507	0.324554	1.99491	0.0621766	0.355027	2.44897	NA	NA	0.814593	NA	NA	107.928	213.687	292.787	447.177	405.719	372.783	NA	223.879	109.779	314.631	309.455	372.946
O15162	PLSCR1	0.487617	0.00252101	0.106036	0.920212	0.450673	0.733216	0.652191	0.178781	0.481799	1.3375	0.55996	0.798595	0.708739	0.234921	0.60183	1.88716	0.00218143	0.113372	193.216	205.009	245.481	243.482	159.01	458.469	428.981	361.318	424.479	477.796	374.13	468.179
O15173	PGRMC2	2.47547	0.0740383	0.343158	3.44284	0.0392249	0.319509	2.61348	0.0800047	0.363771	1.05575	0.900581	0.961791	0.759105	0.38424	0.721102	1.39078	0.263027	0.604939	554.569	566.803	869.682	439.26	864.473	798.321	930.329	1214.79	624.009	106.175	360.589	337.549
O15212	PFDN6	1.20777	0.525679	0.74718	1.38962	0.377551	0.68687	1.44241	0.104253	0.401805	1.19427	0.403307	0.701048	1.03798	0.771578	0.902699	1.15057	0.724542	0.900112	581.584	1112.47	677.881	1120.47	928.932	783.319	1157.11	517.199	1054.76	806.066	487.15	670.673
O15213	WDR46	0.936972	NA	NA	NA	NA	NA	1.79466	0.109062	0.408294	1.91539	NA	NA	NA	NA	NA	NA	NA	NA	NA	NA	24.7121	63.6205	36.3842	41.995	NA	NA	NA	19.5764	18.6948	40.8521
O15230	LAMA5	2.29513	0.092188	0.369277	0.815533	NA	NA	1.00148	0.738442	0.883713	0.43635	0.162634	0.481237	1.22801	NA	NA	0.355331	NA	NA	11.5886	11.8916	4.48307	1.62364	7.13038	3.44775	NA	NA	3.31208	4.84238	4.12206	3.21929
O15231	ZNF185	0.700927	0.0711906	0.338488	0.93493	0.537545	0.786287	0.899531	0.542888	0.788149	1.28334	0.349743	0.658589	0.962137	0.744389	0.891568	1.33385	0.0980404	0.429816	863.427	770.84	562.662	1039.82	1142.4	637.193	1043.08	870.833	1016.46	1088.14	1153.36	892.825
O15258	RER1	0.966624	0.854339	0.936988	1.35635	0.286439	0.615144	1.91479	0.0386225	0.288026	1.98091	0.0762976	0.37928	1.41172	0.120605	0.498813	1.40319	0.317385	0.645498	212.686	518.253	545.364	697.371	929.065	901.804	472.424	520.651	797.814	626.282	312.116	381.973
O15260	SURF4	1.05345	0.641326	0.818267	1.33593	0.0388067	0.319509	1.09518	0.37516	0.670775	1.03961	0.638961	0.835982	0.819789	0.0401119	0.373254	1.26815	0.0443643	0.336721	3371.17	2675.97	2903.12	3135.73	2842.99	3326.07	3435.52	3896.51	4018.2	3184.57	2918.43	2393.13
O15269	SPTLC1	0.640507	0.0142827	0.183396	1.16369	0.263538	0.589544	1.04667	0.827924	0.928479	1.63413	0.0347684	0.285575	0.89944	0.507338	0.79582	1.81683	0.00895357	0.184817	173.814	233.386	200.188	304.011	272.081	416.458	385.304	413.414	304.801	313.763	280.827	353.703
O15294	OGT	1.64123	0.0140768	0.182696	0.501804	NA	NA	1.17996	0.940987	0.978246	0.718953	0.337305	0.645998	2.35144	NA	NA	0.30575	NA	NA	52.6096	61.7134	62.3465	39.7326	13.4764	73.8081	2.00239	NA	34.0087	32.8595	30.9191	43.8662
O15305	PMM2	1.27469	0.385132	0.653803	0.335756	NA	NA	1.39787	NA	NA	1.09663	NA	NA	4.16335	NA	NA	0.263402	NA	NA	159.52	191.157	120.108	NA	256.101	88.0848	19.8845	NA	62.7859	48.1635	267.648	53.5202
O15347	HMGB3	1.66882	0.0892328	0.36612	1.16769	0.699296	0.869979	0.904549	0.608136	0.825898	0.542028	0.183416	0.512939	0.774651	0.512658	0.79754	0.699705	0.293451	0.62554	2624.79	2325.52	1382.07	456.829	1604.15	1371.35	2046.85	1491.41	892.536	1056.61	1437.92	1299.98
O15355	PPM1G	0.839064	0.554528	0.768444	0.774583	0.416606	0.710197	0.870543	0.644638	0.843671	1.03752	0.944202	0.980034	1.12389	0.741499	0.890966	0.923152	0.769588	0.923133	493.522	292.225	256.744	426.716	208.791	446.095	228.617	250.983	482.777	417.38	278.727	546.338
O15357	INPPL1	NA	NA	NA	1.00201	0.946911	0.981862	0.496362	NA	NA	NA	NA	NA	0.495365	NA	NA	NA	NA	NA	NA	NA	NA	NA	3.41791	NA	8.43763	4.88223	7.37948	5.49794	5.31603	9.84376
O15371	EIF3D	0.666579	0.0192032	0.198803	0.927982	0.637807	0.837469	0.681188	0.0618558	0.327602	1.02192	0.949811	0.980632	0.734053	0.354399	0.692921	1.39216	0.297358	0.629689	884.036	1043.55	1128.67	793.386	1231.74	1098.12	2077.76	975.972	1201.07	1677.43	1607.08	1300.48
O15372	EIF3H	1.17396	0.118135	0.408844	0.961124	0.699286	0.869979	0.710009	0.0383466	0.28766	0.604797	0.00511085	0.160344	0.738728	0.0313267	0.366327	0.8187	0.0222492	0.250506	1666.52	1715.55	1527.16	1148.81	859.458	960.813	1349.4	1236.42	1433.37	1476.85	1511.62	1193.28
O15382	BCAT2	1.58711	0.106158	0.39038	1.60935	0.0184068	0.254119	1.70163	0.0103323	0.198746	1.07216	0.666222	0.846449	1.05734	0.674623	0.861431	1.01401	0.859059	0.955595	262.421	212.164	136.533	206.569	192.97	255.676	206.583	173.276	239.821	122.673	113.72	148.659
O15397	IPO8	0.219416	NA	NA	3.68972	NA	NA	NA	NA	NA	NA	NA	NA	NA	NA	NA	16.8161	NA	NA	6.40562	NA	9.86972	NA	NA	NA	143.418	130.269	NA	88.4994	14.2517	8.51251
O15400	STX7	0.908881	0.671795	0.838528	1.17547	0.380438	0.689032	1.41595	0.450819	0.732452	1.55791	0.321681	0.63181	1.20459	0.751915	0.894834	1.29332	0.181433	0.525373	578.397	449.944	360.745	386.119	681.124	1096.83	689	607.884	499.643	595.212	563.486	369.65
O15427	SLC16A3	1.89366	0.0523013	0.293899	1.90932	0.0520757	0.350812	2.23669	0.0301025	0.269368	1.18114	0.0646568	0.360033	1.17146	0.0984906	0.470871	1.00827	0.887617	0.965157	2978.63	2964.68	3187.69	3870.59	3181.62	3732.82	3124.71	3250.51	2831.28	2290.34	949.269	1582.27
O15460	P4HA2	1.12499	0.579678	0.780363	1.61289	0.187949	0.518614	2.01385	0.0797258	0.363771	1.7901	0.116835	0.419866	1.24859	0.550878	0.808573	1.4337	0.294388	0.625921	412.24	640.133	457.802	541.384	942.216	1219.77	427.611	894.697	842.824	328.953	568.213	445.225
O15498	YKT6	1.36243	0.208008	0.502576	1.19003	0.776607	0.90858	0.834018	0.643449	0.843441	0.612153	0.0303748	0.269102	0.700838	0.507374	0.79582	0.873459	0.519885	0.783835	634.088	637.582	648.67	512.608	363.078	299.856	260.809	587.54	828.991	292.368	431.336	685.788
O15511	ARPC5	1.08806	0.562716	0.772694	0.871183	0.562832	0.799392	0.769226	0.302016	0.600999	0.706974	0.0530725	0.330781	0.882968	0.388526	0.723507	0.800679	0.0411119	0.326874	2179.53	1980.25	2279.62	1843.62	1516.57	1192.29	1514.13	1867.55	1774.2	2087.16	2447.59	1383.51
O15514	POLR2D	0.475517	0.360263	0.631115	0.546618	0.472354	0.748333	0.767693	NA	NA	1.61444	NA	NA	1.40444	NA	NA	1.14952	0.570408	0.814839	28.2209	125.233	127.742	56.3435	NA	246.305	89.3504	95.1633	138.727	80.0177	389.192	122.138
O15533	TAPBP	1.4851	0.356494	0.630872	2.85865	0.000382105	0.155091	1.77929	0.262976	0.562371	1.19809	0.756547	0.886602	0.622422	0.178987	0.560108	1.92489	0.0727764	0.377918	125.364	122.026	296.558	359.166	185.252	107.281	320.606	413.38	313.05	123.272	114.918	128.08
O43143	DHX15	1.11133	0.439779	0.693873	1.06992	0.274199	0.60499	0.953383	0.43959	0.721923	0.857879	0.306884	0.624381	0.891077	0.207723	0.585725	0.962744	0.824026	0.944384	1960.6	2846.81	2252.06	1795.68	2076.61	2183.87	2386.91	2042.97	2366.59	2156.72	2083.9	2111.68
O43159	RRP8	0.785126	NA	NA	0.480852	NA	NA	0.595322	NA	NA	0.75825	0.33916	0.648286	1.23806	NA	NA	0.612451	NA	NA	100.403	86.7778	91.7295	77.1551	102.57	31.7579	NA	56.9396	NA	NA	118.414	NA
O43169	CYB5B	1.52817	0.0797559	0.351789	1.49227	0.0278057	0.295685	1.63536	0.0122965	0.214568	1.07015	0.611501	0.82373	1.09589	0.324067	0.667246	0.976509	0.962793	0.98956	4540.34	6859.7	7153.09	7240.14	6587.74	6026.66	5927.54	6756.86	5432.9	3362.4	4792.34	3986.03
O43172	PRPF4	0.954208	0.715459	0.861578	1.09802	0.463487	0.743056	0.742683	0.250959	0.554115	0.778325	0.363666	0.672907	0.676383	0.172533	0.554672	1.15072	0.399259	0.703513	465.321	292.358	374.935	411.605	172.549	297.388	398.979	391.953	512.386	348.799	447.021	391.149
O43175	PHGDH	0.914114	0.5822	0.781355	1.2214	0.122196	0.431617	1.18078	0.145413	0.444463	1.29172	0.159	0.476357	0.966741	0.671373	0.860606	1.33616	0.135914	0.488736	1106.9	908.917	1554.85	1441.16	1520.89	1650.26	1761.35	1442.53	1567.11	1125.84	1517.45	1262.86
O43237	DYNC1LI2	1.44534	0.209213	0.503006	1.63534	0.120148	0.431156	0.738715	0.474856	0.743892	0.5111	0.0396757	0.303236	0.451719	0.0218484	0.332668	1.13146	0.244288	0.588138	410.241	349.812	456.835	152.445	308.478	161.028	434.258	507.145	435.45	394.119	152.642	295.176
O43242	PSMD3	0.98723	0.890331	0.955965	0.588442	0.00109459	0.155091	0.813357	0.114861	0.414421	0.823877	0.0798405	0.37928	1.38222	0.0202577	0.33228	0.596054	1.29e-05	0.0159607	1251.3	1277.43	1207.12	861.493	1094.85	1121.54	727.545	743.589	755.632	1374.67	1292.84	1116.67
O43252	PAPSS1	0.58712	NA	NA	4.2874	NA	NA	1.09695	0.928258	0.971805	1.86836	NA	NA	0.255855	NA	NA	7.30243	NA	NA	NA	24.4096	NA	50.6716	19.6098	66.5367	189.293	NA	167.205	25.8406	63.568	35.3169
O43264	ZW10	0.964076	0.907709	0.959538	0.956332	0.938644	0.979431	0.806453	0.616826	0.830257	0.836503	0.3161	0.628889	0.843277	0.357691	0.696995	0.991968	0.918103	0.97428	114.544	94.2687	109.283	94.7891	108.678	62.6216	108.85	116.888	89.8022	82.3472	75.2731	172.329
O43286	B4GALT5	1.63864	0.214613	0.508416	0.618892	0.427544	0.717866	1.42014	0.380472	0.675771	0.866662	0.598737	0.812858	2.29466	0.0625792	0.425357	0.377687	0.0219415	0.24921	120.838	83.668	151.086	106.82	139.888	61.4707	32.8362	36.6328	64.8337	54.6313	127.173	35.201
O43290	SART1	1.07139	0.802007	0.908515	0.923486	0.745853	0.892074	0.647653	0.10937	0.408294	0.6045	0.0765309	0.37928	0.701313	0.251422	0.610085	0.861955	0.590125	0.825173	134.346	225.336	133.767	97.8583	118.627	81.8046	189.742	90.8474	144.741	181.215	105.709	173.647
O43291	SPINT2	0.0177535	0.130002	0.416766	0.0136518	0.112241	0.425704	0.0200446	0.147357	0.447528	1.12905	0.634282	0.83401	1.46827	0.305949	0.654762	0.768965	0.983481	0.994056	388.141	602.597	90.818	548.071	442.149	230.911	318.332	297.666	215.681	291.792	24017.4	36611.6
O43292	GPAA1	0.230787	NA	NA	0.208477	NA	NA	0.119325	NA	NA	0.517036	NA	NA	0.572367	NA	NA	0.90333	NA	NA	53.0706	27.821	64.5494	NA	25.0661	NA	NA	NA	43.7937	NA	305.435	114.696
O43324	EEF1E1	1.0617	0.707132	0.857418	1.03728	0.730321	0.884882	1.09953	0.586581	0.812873	1.03563	0.854832	0.941632	1.06002	0.748656	0.893983	0.976996	0.906513	0.97199	1015.52	792.18	1149.15	786.517	1121.78	1153.91	973.51	847.476	1067.84	847.417	1083.29	854.31
O43390	HNRNPR	0.875561	0.343712	0.62149	0.770274	0.143344	0.455373	1.00407	0.950734	0.983404	1.14677	0.23614	0.567428	1.30352	0.10106	0.470871	0.879749	0.320994	0.64695	1398.68	1709.32	1635.88	1797.09	2057.88	1585.17	1593.47	1130.84	1449.11	1909.04	2042.64	1466.42
O43395	PRPF3	0.738482	0.652667	0.825753	0.63412	0.502944	0.766894	1.00122	0.75953	0.893255	1.35579	0.311173	0.627108	1.57892	0.126906	0.513508	0.858681	0.826979	0.945282	55.8738	175.912	92.5513	178.14	127.79	133.802	122.644	100.248	55.6102	55.0608	220.223	163.91
O43396	TXNL1	0.480172	0.127625	0.41577	1.34736	0.333102	0.653756	0.362171	0.0715086	0.345775	0.754253	0.232923	0.565867	0.268801	0.00589868	0.227463	2.80599	0.0016586	0.104942	271.898	230.693	283.941	240.065	231.622	121.558	835.686	571.664	799.654	554.544	816.021	267.458
O43399	TPD52L2	0.862603	0.345764	0.622427	1.23244	0.213993	0.539673	0.932321	0.625408	0.831397	1.08082	0.650425	0.841143	0.756484	0.145194	0.524751	1.42874	0.0833675	0.398539	9142.03	6206.97	7181.4	7033.36	7307.39	10010.6	8815.21	12800.2	10574.8	7548.57	10191.9	8378.59
O43402	EMC8	0.63788	NA	NA	0.695269	NA	NA	1.26929	NA	NA	1.98985	0.0193945	0.233937	1.8256	0.00387668	0.225751	1.08997	0.543817	0.801806	59.1481	55.1659	93.19	116.588	159.03	137.285	70.9905	73.4281	81.7542	129.219	NA	87.6492
O43432	EIF4G3	0.778068	NA	NA	1.6937	NA	NA	0.583979	NA	NA	0.750549	NA	NA	0.344794	NA	NA	2.17681	NA	NA	2.2178	6.92287	NA	3.13103	NA	3.72949	NA	9.64395	10.2535	9.22083	2.52707	NA
O43447	PPIH	1.08575	NA	NA	1.25159	NA	NA	1.10601	NA	NA	1.01865	0.997396	0.998207	0.883678	0.426781	0.750398	1.15274	0.167974	0.518158	434.171	502.623	494.643	467.059	614.24	376.841	626.692	500.781	522.608	378.47	500.453	NA
O43464	HTRA2	0.95111	0.823631	0.920742	1.25205	0.613773	0.82796	1.91522	0.119683	0.419154	2.01367	0.0121902	0.209749	1.52967	0.233811	0.600246	1.31641	0.623865	0.843637	42.1867	31.8896	36.7754	85.2961	55.7021	82.2204	55.6308	22.7802	67.5152	69.9126	25.2861	21.3511
O43488	AKR7A2	1.08802	0.688258	0.848886	0.98127	0.91063	0.967475	0.963831	0.978444	0.991914	0.885854	0.55231	0.795459	0.982228	0.87357	0.9458	0.901882	0.596642	0.828409	526.435	379.411	603.232	353.291	511.457	472.074	401.807	432.37	526.833	598.531	266.857	521.601
O43491	EPB41L2	1.7186	0.147086	0.443831	1.15151	0.517519	0.774978	1.44137	0.213638	0.517345	0.838685	0.357808	0.666086	1.25171	0.0359747	0.370036	0.670029	0.0778491	0.386437	248.663	230.6	154.435	184.669	177.956	168.848	128.452	161.161	134.983	174.611	130.944	63.1742
O43493	TGOLN2	1.30941	NA	NA	1.37308	NA	NA	1.54205	NA	NA	1.17767	NA	NA	1.12306	0.575045	0.815204	1.04863	NA	NA	173.831	NA	16.9102	115.434	133.535	87.975	164.674	65.2803	70.0707	93.0151	52.6545	NA
O43504	LAMTOR5	0.38458	0.0808786	0.353697	0.288059	0.00148274	0.155091	0.48415	0.0139555	0.214568	1.25891	0.433146	0.719372	1.68073	0.0124764	0.290402	0.749022	0.839248	0.950533	630.19	229.118	1123.39	989.898	715.23	790.903	523.332	427.935	533.818	1281.65	1813.96	2059.89
O43583	DENR	0.679832	0.243203	0.537704	0.520406	0.136329	0.451722	0.579869	0.146594	0.446352	0.85296	0.403109	0.701048	1.11426	0.65879	0.860606	0.765492	0.313857	0.643006	668.56	720.59	894.887	854.19	469.149	624.853	338.479	518.214	891.718	780.95	912.842	1665.92
O43592	XPOT	1.45738	0.0358833	0.252543	1.51728	0.0254444	0.287373	1.34531	0.131593	0.438276	0.923098	0.547914	0.793872	0.886656	0.389615	0.723507	1.0411	0.690167	0.884357	415.901	346.427	431.906	288.228	421.991	392.175	437.524	361.927	443.866	312.803	221.946	284.688
O43598	DNPH1	0.971828	0.820632	0.919828	0.720492	0.67191	0.856028	0.666556	0.600636	0.822193	0.685879	0.35088	0.658708	0.92514	0.888484	0.956588	0.741378	0.395063	0.700496	464.237	231.418	379.562	373.9	266.293	97.2754	140.943	469.436	186.763	375.802	608.048	122.536
O43615	TIMM44	1.04514	0.690359	0.849777	1.49013	0.121713	0.431594	0.681057	0.144297	0.444295	0.651644	0.02124	0.239778	0.457044	0.011138	0.279996	1.42578	0.0567252	0.353691	217.269	215.46	211.751	173.828	130.058	116.086	352.27	332.447	234.169	203.442	264.438	148.766
O43617	TRAPPC3	0.665368	0.344765	0.621555	0.657486	NA	NA	0.779784	NA	NA	1.17196	NA	NA	1.18601	NA	NA	0.988154	NA	NA	174.024	203.131	120.539	209.428	179.424	NA	NA	257.056	70.81	384.684	220.308	143.008
O43633	CHMP2A	1.71098	0.256642	0.544598	0.952934	0.967585	0.987796	2.11583	0.0653982	0.331615	1.23662	0.471252	0.745821	2.22033	0.017912	0.314941	0.556954	0.177673	0.522477	287.748	106.096	148.355	196.595	171.055	302.846	86.0936	121.665	94.2214	67.2481	162.665	86.9811
O43653	PSCA	1.17767	0.625071	0.807774	1.04784	0.906568	0.965555	1.41361	0.0545411	0.315951	1.20034	0.419427	0.70871	1.34907	0.186754	0.56699	0.889756	0.739264	0.908763	741.911	625.192	356.498	817.534	672.025	579.348	360.026	520.042	653.516	458.211	566.601	438.751
O43660	PLRG1	3.46553	0.0121243	0.176314	2.73593	0.0539018	0.350812	1.11318	0.646797	0.844677	0.321215	0.00727593	0.173407	0.406874	0.0549618	0.410731	0.789471	0.417354	0.715422	233.413	398.778	298.74	105.898	122.413	70.718	353.495	138.38	243.068	62.1597	138.072	68.3947
O43670	ZNF207	2.38165	0.0147599	0.183451	1.83149	0.023149	0.283006	1.54875	0.457607	0.738444	0.650283	0.254174	0.580908	0.845621	0.495656	0.785084	0.769	0.160367	0.511466	683.034	1067.08	948.681	770.286	241.754	742.938	766.527	636.656	672.188	390.182	474.323	268.655
O43674	NDUFB5	0.506738	NA	NA	0.551625	0.0835345	0.385888	0.161948	NA	NA	0.319589	NA	NA	0.293583	NA	NA	1.08858	NA	NA	159.69	NA	358.569	NA	44.1917	121.438	281.504	216.215	348.53	642.387	565.868	325.849
O43678	NDUFA2	0.69329	NA	NA	0.989553	0.869605	0.952523	0.811714	0.279508	0.578156	1.17082	NA	NA	0.820284	0.535382	0.803011	1.42733	NA	NA	183.586	NA	172.742	200.116	261.328	164.348	157.976	311.771	293.148	208.876	302.958	259.117
O43681	GET3	0.728727	0.230638	0.523271	1.3512	0.0104801	0.224921	1.21791	0.187051	0.488705	1.67128	0.117907	0.421722	0.901355	0.377894	0.714839	1.85419	0.0652118	0.371333	106.331	210.504	85.3557	179.113	243.91	249.153	261.514	255.255	228.969	175.33	172.883	203.696
O43684	BUB3	1.58327	0.00258211	0.106036	1.29683	0.0306181	0.297081	1.07055	0.718201	0.877187	0.676166	0.0468889	0.317888	0.825516	0.239547	0.603647	0.819083	0.0881561	0.407305	3779.04	3104.38	3504.9	2315.85	2877.76	1830.62	2728.18	2557.63	3223.08	2038.04	2315	2208.28
O43707	ACTN4	1.0187	0.508317	0.734777	1.06602	0.0563139	0.351097	0.965887	0.356469	0.660704	0.948156	0.232398	0.565709	0.906071	0.0570751	0.415733	1.04645	0.198109	0.542954	23275.6	24576	22880.8	23777.7	21496.8	21790.8	24902.1	25389.4	23726.2	23529.7	23344.6	22559.7
O43719	HTATSF1	0.910179	0.804914	0.910953	1.698	0.58719	0.815027	2.0729	0.251823	0.554476	2.27746	0.200453	0.530446	1.22079	0.661761	0.860606	1.86557	0.496628	0.767508	20.6425	24.0144	11.7121	70.7819	40.3693	17.2271	71.0517	13.3858	20.7227	30.7461	16.3648	14.821
O43747	AP1G1	1.52794	0.0715984	0.338488	1.33722	0.0604375	0.356137	0.81572	0.171911	0.475387	0.533868	0.0162147	0.221166	0.610011	0.00486982	0.225751	0.875179	0.477466	0.751297	351.804	557.571	395.825	222.41	211.099	263.296	425.307	355.191	361.785	329.473	290.197	234.55
O43752	STX6	1.19509	0.310988	0.592522	1.15058	0.267254	0.594668	0.73337	0.307916	0.609679	0.613653	0.158247	0.476357	0.637392	0.158248	0.533289	0.962756	0.813334	0.94362	324.752	225.276	268.732	83.832	204.898	213.704	266.727	274.814	246.724	260.514	180.406	244.183
O43760	SYNGR2	1.44924	NA	NA	1.26426	NA	NA	1.0436	NA	NA	0.720097	0.394978	0.697303	0.825458	0.353069	0.692749	0.872361	0.775805	0.925958	414.41	172.904	304.282	180.327	301.611	160.097	248.277	225.927	303.588	230.781	179.362	NA
O43765	SGTA	2.82069	0.0270438	0.229733	2.67957	0.050076	0.350812	2.59153	0.03115	0.271336	0.918757	0.617106	0.827178	0.967145	0.982107	0.9959	0.949969	0.74299	0.910181	943.048	1124.09	752.219	929.166	941.984	719.154	1293.01	664.211	721.082	356.444	472.344	170.737
O43768	ENSA	0.944784	0.781556	0.899965	1.02011	0.894298	0.962418	0.942508	0.757702	0.89264	0.997591	0.866307	0.948391	0.923929	0.676747	0.861695	1.07973	0.628048	0.848242	744.453	695.85	833.289	952.157	823.194	492.764	863.502	644.916	946.439	1021.8	711.796	672.87
O43776	NARS1	0.72975	0.16559	0.463538	1.05975	0.548771	0.793021	0.76379	0.061272	0.326249	1.04665	0.734265	0.881906	0.720728	0.0290296	0.361981	1.45221	0.114623	0.447824	615.886	859.193	439.778	598.031	629.948	776.201	892.134	852.384	1036.26	884.961	971.551	767.48
O43795	MYO1B	1.06857	0.912178	0.961152	1.03231	0.953872	0.985274	0.865001	0.533975	0.782373	0.809492	0.562311	0.798595	0.837932	0.557968	0.809686	0.96606	0.957439	0.988177	476.032	409.938	218.339	388.686	313.194	192.049	425.132	232.21	409.487	295.169	297.325	440.949
O43809	NUDT21	0.922619	0.562069	0.772246	0.813144	0.116694	0.429374	1.05271	0.848099	0.939726	1.14101	0.538282	0.788428	1.29462	0.201178	0.580495	0.881343	0.175272	0.520859	1417.86	1121.74	1352.27	1380.68	1139.15	1920.83	1111.89	1184.79	1133.4	1602.66	1155.26	1460.37
O43813	LANCL1	1.15003	0.617483	0.803127	1.3875	0.395684	0.699341	1.78874	0.205641	0.507276	1.55539	0.161293	0.479398	1.28918	0.258949	0.616625	1.20649	0.552853	0.806909	114.327	237.856	279.639	306.694	284.126	391.909	198.081	358.949	205.258	162.746	334.361	52.2908
O43818	RRP9	0.817312	0.536368	0.752786	1.14106	0.55478	0.795458	1.12891	0.691515	0.86503	1.38125	0.308027	0.624942	0.989348	0.888166	0.956588	1.39612	0.18938	0.534885	217.465	137.931	117.549	300.834	201.72	150.7	170.706	262.892	226.69	194.821	260.092	123.747
O43823	AKAP8	2.66925	NA	NA	0.940897	NA	NA	3.79456	NA	NA	1.42158	0.532142	0.784663	4.03292	NA	NA	0.352495	NA	NA	50.7013	49.8615	8.26695	39.3927	25.1275	90.1903	3.08185	NA	22.4928	NA	13.5906	NA
O43837	IDH3B	0.989552	0.974014	0.987121	0.618479	0.0423638	0.330588	0.662399	0.148802	0.449619	0.669392	0.142136	0.458451	1.07101	0.850393	0.937338	0.625009	0.0336474	0.304625	664.289	524.975	417.094	460.588	369.189	245.507	311.043	326.016	366.93	665.226	557.915	400.177
O43847	NRDC	1.38555	0.103489	0.383537	1.29005	0.0726051	0.367476	1.05894	0.827169	0.928479	0.764275	0.24938	0.576146	0.82085	0.285107	0.633646	0.931078	0.722709	0.900112	149.914	110.745	95.0856	66.9355	113.204	91.7471	123.251	114.312	93.6626	85.2915	95.2458	76.2165
O43852	CALU	1.52848	0.0600494	0.314804	0.616064	0.0607079	0.356137	0.572414	0.083837	0.367048	0.374499	0.00625315	0.160344	0.929146	0.627633	0.845413	0.403057	0.000491026	0.076017	4641.35	4244.34	5066.24	1355.05	2433.72	1436.21	1783.68	2145.36	1694.37	3306.12	2147.63	3674.22
O43865	AHCYL1	0.549267	0.0905533	0.368006	0.540972	0.093225	0.400898	0.707786	0.321138	0.624932	1.2886	0.30931	0.625997	1.30836	0.303629	0.652082	0.984899	0.906061	0.97199	135.309	117.823	93.0934	102.457	170.942	172.747	113.028	140.428	87.5398	204.887	133.091	292.361
O43913	ORC5	2.18669	NA	NA	1.86859	NA	NA	1.26479	NA	NA	0.578402	NA	NA	0.676869	NA	NA	0.854526	0.653328	0.861622	51.5555	26.9051	26.3273	NA	NA	20.2032	26.9223	23.1756	39.446	22.4948	9.45238	NA
O43920	NDUFS5	1.51682	0.209829	0.503006	0.982341	0.921093	0.971773	1.29336	0.457238	0.738444	0.85268	0.57404	0.800403	1.31661	0.377563	0.714839	0.647632	0.110351	0.440583	333.792	500.882	272.651	200.459	428.168	315.566	276.253	201.91	238.976	153.285	340.946	235.8
O43929	ORC4	0.49053	NA	NA	0.396194	NA	NA	0.503846	NA	NA	1.02715	0.771889	0.89729	1.27171	0.1442	0.524751	0.807686	0.15192	0.506409	8.99729	8.28015	9.5241	10.4206	8.51455	8.59393	8.58895	5.66857	7.3897	18.4693	17.956	NA
O60216	RAD21	1.68621	0.0680742	0.332153	1.69636	0.259215	0.586389	1.04248	0.895872	0.959547	0.618239	0.0893879	0.395654	0.61454	0.298907	0.646079	1.00602	0.846338	0.952464	184.318	244.157	172.673	115.677	171.022	84.9547	237.991	99.7331	267.042	106.517	85.0945	164.896
O60220	TIMM8A	1.34187	0.351739	0.626494	1.25658	0.437672	0.724257	1.04698	0.843345	0.938116	0.780238	0.386591	0.687704	0.833195	0.497293	0.787166	0.93644	0.79374	0.936822	600.43	647.827	376.316	428.74	566.452	272.361	676.783	398.553	445.978	584.443	397.328	228.908
O60231	DHX16	0.64055	0.299221	0.583279	0.641853	0.1374	0.451722	0.510879	0.0279626	0.261792	0.797564	0.947557	0.980351	0.795944	0.513844	0.797822	1.00203	0.724155	0.900112	36.0888	68.9169	9.24028	35.7221	21.7372	33.6592	27.0652	30.8627	56.5506	47.5064	57.3564	73.4934
O60232	ZNRD2	2.15968	NA	NA	1.28568	NA	NA	4.03277	NA	NA	1.8673	NA	NA	3.13669	NA	NA	0.59531	NA	NA	192.162	94.949	109.09	73.8329	NA	419.385	78.6208	NA	NA	61.1512	NA	NA
O60256	PRPSAP2	0.899297	0.560889	0.772246	0.939325	0.651655	0.84599	0.632287	0.107938	0.408073	0.703091	0.516397	0.771149	0.673129	0.397451	0.728675	1.04451	0.88684	0.964736	196.145	142.891	438.328	176.626	255.852	114.08	163.061	438.361	210.542	288.809	250.736	324.869
O60264	SMARCA5	0.807867	0.155518	0.451226	0.641241	0.00470489	0.172404	0.483814	0.0264179	0.258327	0.598879	0.0862446	0.389033	0.754496	0.214341	0.587573	0.793746	0.135216	0.487955	355.973	504.324	482.834	319.144	317.375	167.854	326.991	382.475	356.64	607.347	489.935	565.284
O60271	SPAG9	1.14297	0.0665099	0.328187	1.21713	0.00366583	0.162795	1.1779	0.158602	0.4622	1.03056	0.811798	0.920134	0.96777	0.675903	0.861695	1.06489	0.252309	0.596219	777.535	895.636	884.528	944.493	733.661	957.719	898.111	887.081	938.466	777.468	752.328	707.97
O60306	AQR	1.42978	0.394209	0.661422	0.699413	0.129959	0.444102	0.91849	0.758632	0.89264	0.642398	0.252415	0.578931	1.31323	0.000641275	0.14248	0.489174	0.0791429	0.388962	30.1683	26.0965	62.8023	24.1334	25.8904	26.4647	19.5186	19.4687	19.2572	19.0917	31.8254	32.3592
O60313	OPA1	0.61783	0.353409	0.628225	0.785264	0.69452	0.868127	0.648132	0.419648	0.705592	1.04905	0.850626	0.938411	0.825368	0.564259	0.809686	1.271	0.435123	0.722086	53.6841	57.2107	64.1661	71.7181	66.8272	45.1018	100.246	47.0925	75.1645	91.4405	147.534	44.374
O60341	KDM1A	1.99957	0.220923	0.514012	0.73753	0.976693	0.988558	0.840352	0.948094	0.981527	0.420266	0.0864495	0.389033	1.13941	0.896057	0.959848	0.368844	0.0693429	0.374108	107.121	150.985	109.739	21.1586	100.372	33.0621	72.9731	15.5305	47.1738	56.3524	8.67913	118.93
O60443	GSDME	0.936912	0.913205	0.961297	1.11958	0.644731	0.842895	0.714458	0.508836	0.764448	0.762567	0.552598	0.795459	0.638151	0.163569	0.542336	1.19496	0.521185	0.783835	87.7528	142.79	241.711	81.5763	175.176	103.373	168.394	145.302	250.629	239.201	79.8137	185.039
O60487	MPZL2	1.77876	0.0829309	0.355877	2.21208	0.0393678	0.319509	1.54968	0.178034	0.481645	0.871214	0.264132	0.590143	0.700553	0.0452603	0.393652	1.24361	0.0166131	0.228951	531.079	550.89	541.911	549.373	372.576	492.797	608.411	730.591	680.467	162.001	389.888	361.038
O60488	ACSL4	0.811409	0.493469	0.729476	0.86518	0.564217	0.800053	0.712912	0.177658	0.481467	0.87861	0.943016	0.980034	0.824005	0.545215	0.806263	1.06627	0.768002	0.923019	180.742	57.0164	162.107	99.6079	103.653	148.065	95.7882	200.285	130.291	190.029	185.966	116.81
O60493	SNX3	0.869448	0.465481	0.709837	0.728506	0.103756	0.41779	0.983598	0.883573	0.956408	1.13129	0.528485	0.783024	1.35016	0.136579	0.517397	0.837895	0.543525	0.801806	3902.76	2532.27	4939.18	4324.27	4983.4	3559.85	2390.75	3625.03	3514.61	4675.81	3691.83	4714.46
O60502	OGA	2.49801	0.0183836	0.198803	2.34864	0.0226733	0.282364	1.82894	0.0900322	0.37299	0.732157	0.0950491	0.400226	0.778724	0.15045	0.529511	0.940201	0.373273	0.687816	86.0919	74.0715	78.3742	76.0887	47.7584	50.7998	73.6	80.8819	69.7913	20.0144	47.337	28.1395
O60506	SYNCRIP	1.04381	0.417426	0.676049	1.07545	0.329674	0.651207	0.980052	0.727458	0.881153	0.938915	0.0374028	0.295849	0.911291	0.129199	0.513704	1.03031	0.596195	0.828253	6554.43	6890.47	6574.75	6123.82	6396.79	6276.14	7369.62	6296.49	6960.39	6768.4	6595.38	5815.57
O60563	CCNT1	0.411492	NA	NA	1.59958	NA	NA	0.649426	NA	NA	1.57822	NA	NA	0.405997	NA	NA	3.88727	NA	NA	NA	5.66965	NA	7.84601	6.63988	12.358	22.0395	NA	NA	14.6641	12.8924	NA
O60568	PLOD3	0.843122	0.145797	0.443081	1.11542	0.194402	0.526507	1.26335	0.0493396	0.310396	1.49842	0.0204036	0.234642	1.13262	0.225587	0.594854	1.32296	0.0462975	0.336721	404.478	341.325	458.181	546.951	572.895	684.228	581.062	486.158	525.607	477.536	436.65	513.821
O60573	EIF4E2	0.725571	0.517395	0.742563	0.835172	0.571012	0.804194	0.635009	0.331468	0.632765	0.875185	0.622773	0.82961	0.760333	0.964907	0.988777	1.15105	0.815987	0.944187	114.913	63.7785	102.005	91.7778	93.5807	60.3032	30.282	70.8961	221.919	102.743	73.9685	210.152
O60610	DIAPH1	0.930111	0.573549	0.779834	0.80794	0.106487	0.420623	0.595025	0.0247051	0.257518	0.639736	0.0685091	0.36546	0.736473	0.11762	0.492233	0.868648	0.409202	0.705845	409.597	391.599	571.052	218.368	328.261	331.247	413.382	441.476	337.143	437.096	546.921	491.342
O60613	SELENOF	1.18481	NA	NA	1.00686	NA	NA	1.97366	NA	NA	1.6658	NA	NA	1.96022	NA	NA	0.849802	0.840028	0.950548	200.91	109.036	66.6141	121.945	296.238	NA	125.913	87.5436	106.546	105.941	NA	NA
O60635	TSPAN1	2.02831	NA	NA	2.33484	NA	NA	2.09303	NA	NA	1.03191	0.841475	0.935352	0.896433	0.390765	0.723507	1.15113	0.102278	0.431588	637.681	634.1	628.126	533.864	676.242	750.422	825.598	686.112	675.322	309.068	315.396	NA
O60637	TSPAN3	0.977294	0.80965	0.913452	0.856356	0.345196	0.662374	1.80845	0.076539	0.356192	1.85046	0.080468	0.37928	2.11179	0.0564556	0.414347	0.876252	0.487044	0.756844	496.675	577.412	397.309	919.586	571.434	1231.74	325.708	555.72	407.885	455.999	553.371	496.212
O60664	PLIN3	0.982653	0.794306	0.903607	1.01631	0.700062	0.870484	1.07033	0.219273	0.52091	1.08922	0.307953	0.624942	1.05314	0.282757	0.631815	1.03426	0.630032	0.849531	6372.41	8059.06	7364.39	7457.76	8379.39	7903.38	7615.12	7760.18	7167.21	7037.46	7290.2	7852.98
O60684	KPNA6	1.25863	0.167058	0.465678	0.931378	0.662683	0.852072	0.662386	0.254988	0.55709	0.526277	0.122942	0.429164	0.71119	0.302024	0.649533	0.739995	0.0630003	0.367791	651.477	496.874	524.336	123.416	303.633	453.247	358.51	400.923	478.348	352.605	462.046	514.326
O60701	UGDH	0.829539	0.19803	0.49131	1.06411	0.670321	0.855066	0.689965	0.0033258	0.131813	0.831746	0.258011	0.584682	0.648399	0.0214617	0.332668	1.28277	0.196939	0.542949	822.684	569.232	823.449	564.339	652.265	626.017	1085.06	760.142	996.594	872.598	837.203	960.798
O60716	CTNND1	1.14643	0.299235	0.583279	0.851082	0.234066	0.556599	0.948557	0.644044	0.843441	0.827403	0.0956956	0.400226	1.11453	0.244293	0.604522	0.742378	0.0494828	0.33717	547.756	649.689	499.718	499.992	440.987	463.259	417.756	367.411	474.77	413.216	548.13	519.048
O60739	EIF1B	0.0937764	NA	NA	0.729703	0.372961	0.682632	0.423057	NA	NA	4.51134	NA	NA	0.579767	NA	NA	7.78131	NA	NA	NA	NA	58.9939	472.952	59.3319	NA	580.741	124.867	671.54	610.829	587.123	689.322
O60749	SNX2	1.05191	0.680719	0.845296	1.30347	0.338473	0.65703	0.779449	0.0855202	0.367048	0.740985	0.0161725	0.221166	0.597979	0.0687658	0.433154	1.23915	0.426927	0.720961	312.848	347.71	271.28	223.306	230.785	236.386	313.521	542.79	298.375	238.859	337.538	309.457
O60762	DPM1	1.00768	0.950264	0.980315	1.18914	0.164283	0.49316	1.4002	0.27962	0.578156	1.38952	0.286096	0.605401	1.17748	0.618156	0.840757	1.18008	0.152901	0.506409	471.219	344.285	359.95	516.006	758.834	358.479	462.278	449.16	475.69	475.259	336.285	354.95
O60763	USO1	1.23808	0.221447	0.514012	1.23126	0.117278	0.42996	1.04347	0.771265	0.899494	0.842815	0.305841	0.624174	0.847482	0.173822	0.557509	0.994494	0.973394	0.993038	481.625	337.146	435.255	397.036	371.812	288.064	402.128	447.569	397.425	409.702	297.67	305.507
Q99880	H2BC13	0.898369	0.480886	0.718341	0.929545	0.551038	0.793863	1.02723	0.776559	0.901855	1.14343	0.403712	0.701048	1.10508	0.442882	0.759099	1.0347	0.824527	0.944384	9815.88	12381.1	16562.6	13200.9	16436.6	14681.5	11666.7	16468.8	11969.1	16111.6	13186.7	13846.1
O60825	PFKFB2	2.24803	NA	NA	1.39747	NA	NA	2.55709	NA	NA	1.13748	NA	NA	1.8298	NA	NA	0.62164	NA	NA	23.7992	NA	21.2141	NA	13.8503	37.3515	17.4205	10.5616	NA	10.0117	NA	NA
O60828	PQBP1	0.55376	0.431122	0.688523	0.265953	NA	NA	1.08742	NA	NA	1.96371	NA	NA	4.08876	NA	NA	0.480269	NA	NA	82.0108	80.044	315.496	347.044	278.135	NA	NA	28.4136	124.488	131.542	579.39	151.447
O60832	DKC1	0.830252	0.345403	0.622241	0.69093	0.101622	0.414029	0.792282	0.234608	0.537474	0.954266	0.402377	0.701048	1.14669	0.147919	0.526987	0.832193	0.0948841	0.420443	649.714	605.432	700.013	651.931	614.838	598.974	626.255	493.097	507.718	702.998	626.812	1025.09
O60841	EIF5B	1.25528	0.343602	0.62149	1.0156	0.958705	0.98647	1.22929	0.101358	0.395779	0.979295	0.970288	0.989117	1.2104	0.183183	0.563022	0.809064	0.394475	0.700496	1099.24	765.415	618.459	844.213	761.956	825.531	552.401	619.088	837.509	734.231	539.885	704.021
O60869	EDF1	1.45518	0.00478791	0.11756	0.952978	0.712437	0.876338	1.23396	0.0854876	0.367048	0.847981	0.111688	0.418079	1.29485	0.25428	0.611073	0.654889	0.0938238	0.419463	2103.44	1916.27	2180.18	1706.61	1998.17	1552.6	859.332	1596.28	1604.62	1363.67	1575.75	1321.15
O60884	DNAJA2	0.695799	0.306248	0.588234	0.847719	0.621001	0.831212	0.907082	0.801568	0.914211	1.30366	0.316361	0.628889	1.07003	0.720283	0.879854	1.21834	0.601411	0.830839	626.258	915.841	422.653	1014.01	897.749	649.601	1081.53	468.353	843.846	943.848	602.625	1277.26
O60888	CUTA	1.14502	0.128972	0.416269	0.925102	0.635318	0.836966	0.682361	0.195567	0.501942	0.595936	0.10889	0.418079	0.737605	0.626831	0.845413	0.807934	0.432025	0.722086	2551.5	2447.24	2251.65	769.201	1981.14	1570.43	795.742	2539.82	2522.27	2102.94	2341.68	1887.48
O60925	PFDN1	0.944822	0.988145	0.995153	1.10939	0.598318	0.81993	1.15291	0.815579	0.923821	1.22024	0.798225	0.909713	1.03922	0.83947	0.933803	1.17418	0.486019	0.755724	1557.78	922.158	715.516	964.448	2266.87	667.895	965.317	1340.1	1446.63	900.382	592.73	1888.96
O60927	PPP1R11	2.07278	NA	NA	0.723089	NA	NA	1.09036	0.826313	0.928479	0.526035	NA	NA	1.50792	NA	NA	0.348849	NA	NA	NA	NA	391.371	262.016	131.217	224.391	159.32	NA	113.738	211.072	198.682	156.688
O60934	NBN	17.2202	NA	NA	23.3526	NA	NA	1.57908	NA	NA	0.0916991	NA	NA	0.0676188	NA	NA	1.35612	NA	NA	225.803	11.6693	NA	NA	10.888	NA	307.311	14.7306	NA	6.40597	NA	7.38438
O60938	KERA	1.14437	NA	NA	0.992375	NA	NA	1.00217	NA	NA	0.875738	NA	NA	1.00987	NA	NA	0.867178	NA	NA	NA	117.373	NA	122.766	82.8109	NA	NA	114.671	88.8959	112.366	92.7648	NA
O75083	WDR1	0.897223	0.163013	0.458571	1.03385	0.548812	0.793021	0.913354	0.181106	0.482876	1.01798	0.783809	0.902464	0.883454	0.0734974	0.439747	1.15227	0.076317	0.384096	4748.46	5640.9	5299.3	4916.41	5590.46	5463.84	5721.98	6405.83	5949.79	5604.66	6299.27	5581.86
O75116	ROCK2	0.779567	0.448953	0.699209	0.926963	0.658597	0.849076	1.28942	0.709279	0.874295	1.65402	0.896076	0.959636	1.39102	0.764135	0.89856	1.18907	0.506757	0.77571	12.275	13.0408	2.5066	7.52898	36.2846	2.20533	12.0224	9.4791	11.5813	10.0508	10.8281	14.8106
O75131	CPNE3	1.15636	0.0705138	0.33841	1.21543	0.11719	0.42996	1.02037	0.680437	0.860451	0.882396	0.0774232	0.37928	0.839512	0.138006	0.518904	1.05108	0.672968	0.869779	2192.18	2013.69	1877.47	1721.32	1884.76	1761.83	2425.48	1801.01	2167.61	1711.33	1661.69	1887.74
O75152	ZC3H11A	1.54976	0.219861	0.514012	2.78087	0.314431	0.6428	1.58784	0.317624	0.621143	1.02457	0.940668	0.979723	0.570985	0.689024	0.865797	1.79439	0.70015	0.890404	14.0583	23.5119	25.4455	32.9812	11.9823	19.6004	15.8615	83.6712	13.5419	9.45377	9.33291	21.8749
O75153	CLUH	0.785222	0.180142	0.476828	0.513072	0.0127043	0.229934	0.414512	0.125577	0.428908	0.527892	0.205666	0.537172	0.807904	0.451671	0.764072	0.65341	0.0833314	0.398539	44.8373	70.1681	54.9749	24.6967	58.0799	6.95471	39.9066	28.024	43.1361	84.579	68.0023	63.8928
O75157	TSC22D2	1.28908	NA	NA	0.796403	NA	NA	1.1511	NA	NA	0.892964	NA	NA	1.44537	NA	NA	0.617809	NA	NA	NA	274.764	NA	292.794	301.179	142.091	197.311	NA	142.192	201.474	224.823	NA
O75165	DNAJC13	1.31081	NA	NA	1.17237	0.607501	0.825614	1.60907	0.137466	0.441153	1.22754	NA	NA	1.37249	0.194652	0.576642	0.894385	NA	NA	4.82167	7.44399	NA	6.29662	8.30334	7.98488	5.189	7.59431	3.67202	4.06059	2.72816	7.24719
O75170	PPP6R2	1.60494	NA	NA	1.68997	NA	NA	1.76878	NA	NA	1.10209	0.86449	0.947244	1.04663	0.891373	0.957589	1.05298	0.982003	0.994056	8.70342	8.05825	7.68619	13.3032	7.49967	6.14075	12.6945	7.43894	5.60974	NA	NA	5.07763
O75179	ANKRD17	2.3844	0.0380195	0.258533	0.713151	0.487046	0.756924	0.964394	0.891548	0.959381	0.404459	0.000452916	0.0652933	1.3523	0.314791	0.662632	0.29909	0.0179047	0.228951	77.862	79.4326	74.3034	34.9647	26.3809	32.3264	23.5043	34.7643	11.0001	33.8257	47.0365	16.2681
O75190	DNAJB6	10.2346	NA	NA	0.937463	NA	NA	1.98752	NA	NA	0.194197	NA	NA	2.12011	NA	NA	0.0915976	0.0225252	0.251484	637.241	1160.13	672.563	101.238	NA	218.53	122.096	11.8916	92.252	100.069	60.8195	NA
O75223	GGCT	0.584449	0.204746	0.499754	0.718143	NA	NA	0.952292	0.839659	0.936543	1.62939	0.350137	0.658708	1.32605	NA	NA	1.22875	NA	NA	410.207	202.835	360.986	860.083	456.363	270.621	NA	428.68	369.213	495.788	831.962	338.826
O75251	NDUFS7	0.414567	NA	NA	0.856479	NA	NA	0.996807	NA	NA	2.40445	0.000777393	0.0831811	1.16384	NA	NA	2.06596	NA	NA	150.718	131.521	111.693	321.345	291.083	334.763	167.91	374.655	NA	342.162	NA	291.322
O75306	NDUFS2	0.808756	0.235405	0.529607	0.657158	0.0656282	0.359317	0.714892	0.00297923	0.124292	0.88394	0.598268	0.812858	1.08785	0.570753	0.811944	0.812554	0.435407	0.722086	383.26	235.378	394.616	303.335	317.329	274.992	311.218	324.147	187.959	430.231	392.454	430.169
O75312	ZPR1	0.852683	0.577812	0.780363	1.0779	0.889146	0.962119	1.02434	0.937021	0.976868	1.20131	0.549153	0.794046	0.95031	0.943599	0.980297	1.26412	0.549287	0.806261	108.1	71.0184	38.4085	94.9916	108.824	57.5024	53.3974	128.255	93.3287	117.419	67.0715	70.6189
O75323	NIPSNAP2	1.26555	0.436129	0.691513	1.35962	0.345494	0.662374	0.593272	0.26925	0.56784	0.468785	0.0751559	0.37928	0.436351	0.0615412	0.424877	1.07433	0.779185	0.927459	372.277	233.981	222.127	95.8411	213.649	78.8442	271.247	222.616	396.096	325.406	119.352	209.805
O75340	PDCD6	0.789337	0.0947805	0.374468	0.775612	0.201921	0.531996	0.845958	0.270661	0.569586	1.07173	0.585521	0.806812	1.0907	0.60252	0.833093	0.982612	0.831215	0.947501	2782.27	2342.61	2670.43	2754.35	3248.67	2351.46	2836.21	1860.07	2963.48	2723.53	3687.06	3465.17
O75347	TBCA	0.988502	0.993874	0.997264	0.880933	0.504702	0.766894	0.828889	0.243322	0.545354	0.83853	0.08497	0.388336	0.940922	0.791656	0.915235	0.89118	0.425468	0.720961	15994.7	17996.9	15699	13421.4	15682.1	12563.6	15110.1	18128.2	11045	18827.5	13191.5	18249.7
O75348	ATP6V1G1	2.44135	0.0389613	0.259098	1.06102	0.838288	0.940727	1.58474	0.194617	0.501409	0.649127	0.303932	0.623194	1.4936	0.28025	0.631301	0.434604	0.0611573	0.364534	1374.68	2086.7	850.07	1047.23	1210.48	540.962	623.135	451.394	799.245	501.449	568.946	695.617
O75351	VPS4B	1.10657	0.351029	0.626301	1.08402	0.794685	0.914898	0.818066	0.261625	0.562371	0.739283	0.0666218	0.360343	0.754658	0.292437	0.639849	0.979627	0.785868	0.931385	348.957	347.957	317.481	248.846	302.833	198.246	291.887	248.674	453.168	348.18	249.655	318.87
O75352	MPDU1	1.20305	0.516385	0.741996	1.40666	0.269043	0.596884	0.792753	0.704598	0.871766	0.658954	0.0949206	0.400226	0.563572	0.0090776	0.257973	1.16924	0.455874	0.736273	699.643	812.628	1258.5	615.78	589.466	620.562	1012.46	895.814	1331.43	585.907	1273.12	444.096
O75367	MACROH2A1	1.04576	0.621294	0.805778	0.980983	0.928842	0.975017	1.02499	0.761789	0.894584	0.980141	0.482456	0.750996	1.04486	0.333026	0.677135	0.93806	0.117038	0.452975	5606.36	5763.99	5745.4	5506.02	5400.17	5869.66	5082.87	5662.14	5310.58	4411.3	5849.24	6106.29
O75369	FLNB	1.07376	0.0108313	0.165491	1.09178	0.0487117	0.349221	1.02115	0.361032	0.66251	0.951006	0.0700888	0.36778	0.935312	0.120621	0.498813	1.01678	0.637874	0.854062	8253.62	8406.48	8589.43	8227.4	8026.04	7759.02	8931.83	8650.44	8090.92	7701.48	7994.2	7819.42
O75380	NDUFS6	0.726365	0.394595	0.661494	1.35691	0.400901	0.700405	3.38758	0.0669752	0.336006	4.66374	0.0233557	0.252325	2.49653	0.129588	0.513704	1.86809	0.0743941	0.379947	184.102	257.632	180.051	396.711	1268.13	1235	554.85	264.54	342.159	368.156	327.933	159.934
O75390	CS	0.777024	0.0884404	0.36612	0.930553	0.598131	0.81993	0.823673	0.161783	0.465354	1.06004	0.157024	0.476357	0.885144	0.0243501	0.338343	1.19759	0.00821835	0.178239	3410.59	3721.55	3609.52	3661.28	3777.57	3947.7	4151.03	4519.01	4194.02	3740.12	4737	5346.97
O75396	SEC22B	1.12094	0.383556	0.653367	1.32	0.0511123	0.350812	1.04213	0.51581	0.769508	0.929694	0.56167	0.798595	0.789497	0.063731	0.42557	1.17758	0.268367	0.611541	1252.11	1748.55	1535.44	1332.24	1399.18	1485.78	1841.21	1502.07	1998.33	1419.2	1413.15	1214.34
O75400	PRPF40A	0.77989	0.760704	0.887549	0.721636	0.591498	0.816138	0.844768	0.879534	0.956408	1.08319	0.753363	0.885119	1.17063	0.543838	0.806028	0.925305	0.631221	0.850209	243.514	251.044	317.637	376.286	215.014	288.46	196.262	390.497	164.769	466.897	433.169	141.357
O75431	MTX2	0.682343	0.0729757	0.340121	0.753772	0.318729	0.644208	1.18235	0.965383	0.986966	1.73278	0.501955	0.761915	1.56858	0.589407	0.823699	1.10468	0.91729	0.97428	486.099	393.025	297.721	1070.69	216.067	752.451	508.17	573.83	218.038	487.069	636.963	600.681
O75436	VPS26A	1.35308	0.0202751	0.203088	0.971535	0.810791	0.92618	1.0683	0.511235	0.764837	0.789533	0.0134956	0.212902	1.0996	0.317576	0.663381	0.718017	0.007745	0.177633	1218.55	1223.7	1156.57	1051.32	896.387	893.687	822.828	974.55	786.638	797.9	828.334	1033.49
O75438	NDUFB1	0.783819	NA	NA	0.991829	NA	NA	0.762054	NA	NA	0.972232	NA	NA	0.768333	0.197317	0.576964	1.26538	NA	NA	NA	793.151	275.492	540.191	569.375	448.889	819.796	704.797	503.766	NA	NA	681.69
O75439	PMPCB	0.549356	0.125241	0.411334	1.29906	0.298608	0.629581	1.14781	0.5402	0.786648	2.08937	0.0163498	0.221166	0.88357	0.390427	0.723507	2.3647	0.00687901	0.168706	161.412	225.737	134.133	341.17	305.48	442.503	427.348	350.384	454.94	182.318	407.589	358.989
O75448	MED24	NA	NA	NA	NA	NA	NA	NA	NA	NA	0.678006	NA	NA	0.970431	NA	NA	0.698665	0.603787	0.832428	4.78066	5.5178	15.6407	NA	5.57253	6.15206	6.40804	6.50738	5.20734	NA	NA	NA
O75475	PSIP1	0.801473	0.473868	0.714849	1.14006	0.47594	0.751792	1.12446	0.651464	0.845844	1.40299	0.171346	0.496083	0.986315	0.839917	0.933803	1.42246	0.0171416	0.228951	222.472	178.325	196.925	275.427	198.27	364.899	268.366	261.974	319.892	186.941	195.454	363.384
O75477	ERLIN1	0.856024	0.398524	0.663175	1.13513	0.757737	0.899604	1.01531	0.733737	0.88301	1.18608	0.939945	0.979723	0.894448	0.645827	0.852729	1.32605	0.407479	0.705391	334.795	353.383	466.468	135.794	467.555	766.156	511.844	706.727	312.546	563.068	377.318	408.462
O75489	NDUFS3	1.73264	0.0176854	0.198712	1.8562	0.003105	0.155819	1.08003	0.698414	0.868635	0.623344	0.060367	0.351379	0.58185	0.0228617	0.334574	1.07131	0.607286	0.833377	973.419	672.81	675.118	479.205	595.876	371.918	903.855	868.396	714.642	492.079	394.872	452.827
O75494	SRSF10	0.8962	0.216023	0.509755	0.969623	0.642127	0.8404	1.0925	0.137855	0.441209	1.21904	0.0603523	0.351379	1.12673	0.141535	0.524751	1.08193	0.422415	0.718991	949.116	1041.93	820.031	1093.47	1112.08	1221.27	977.3	935.25	1128.83	1004	1115.5	1017.16
O75506	HSBP1	2.13997	0.359483	0.630926	0.952654	0.731058	0.885331	1.79954	0.564036	0.8022	0.840916	0.725788	0.875142	1.88897	0.646941	0.853278	0.445172	0.31934	0.645924	1682.52	606.12	3471.41	3423.27	428.235	992.213	851.548	612.657	1100.01	1025.28	178.028	1488.34
O75521	ECI2	0.953973	0.835439	0.925937	1.11126	0.583456	0.813404	0.872716	0.488342	0.751149	0.914822	0.583779	0.806218	0.785341	0.16421	0.542336	1.16487	0.412706	0.708928	520.504	543.803	752.288	607.972	487.381	566.509	861.578	684.453	570.072	780.169	647.371	476.702
O75531	BANF1	0.953533	0.772237	0.895098	1.29898	0.065736	0.359317	0.937439	0.662471	0.852972	0.983121	0.978786	0.992498	0.721674	0.00267909	0.225751	1.36228	0.0640525	0.367791	12288.9	8182.56	11608.9	11448.4	10378.6	9711.91	14937.5	14316.6	14448.2	9101.1	13188.2	11354.4
O75533	SF3B1	1.32481	0.0517788	0.293413	1.19935	0.174488	0.503098	1.00348	0.981477	0.991995	0.757449	0.0532739	0.330781	0.836684	0.180362	0.560709	0.905299	0.138086	0.490731	1130.8	1067.44	1151.77	957.182	897.317	682.964	1113.81	953.157	965.793	972.25	684.494	871.919
O75534	CSDE1	1.40757	0.0099143	0.16171	0.788084	0.186919	0.518614	0.975598	0.735062	0.88331	0.693108	0.174225	0.500896	1.23794	0.58781	0.823699	0.55989	0.0295155	0.280495	581.448	663.861	517.465	626.987	298.506	296.3	298.447	249.213	439.3	424.18	407.626	420.548
O75569	PRKRA	0.689806	0.521212	0.743181	0.82465	NA	NA	0.435997	NA	NA	0.632057	NA	NA	0.528705	NA	NA	1.19548	NA	NA	75.7571	45.6382	74.3069	38.7963	43.667	NA	NA	75.0901	80.8819	48.6938	74.1664	160.846
O75607	NPM3	0.641606	0.402146	0.663523	0.626708	0.345357	0.662374	0.66272	NA	NA	1.03291	NA	NA	1.05746	NA	NA	0.976781	0.878669	0.96273	551.823	391.405	153.358	478.374	NA	276.741	248.502	481.656	340.966	373.297	964.221	371.61
O75608	LYPLA1	0.759246	0.247684	0.539499	0.80536	0.441626	0.728803	0.673343	0.150407	0.452529	0.886858	0.43376	0.719372	0.836078	0.560224	0.809686	1.06074	0.919199	0.97428	840.683	985.811	765.512	875.808	842.92	580.014	1230.85	606.428	912.162	864.237	1532.29	1017.4
O75629	CREG1	0.90233	0.390887	0.659579	0.85628	0.270789	0.599726	1.00254	0.992117	0.995466	1.11105	0.467018	0.743422	1.1708	0.324822	0.667527	0.948965	0.540495	0.800242	122.615	119.297	108.272	114.838	114.4	159.834	119.659	94.6894	117.963	113.694	120.767	153.627
O75643	SNRNP200	1.44743	0.000770149	0.0929569	1.09187	0.325761	0.649876	1.24832	0.0211318	0.248769	0.862439	0.0364488	0.291235	1.14328	0.166867	0.549627	0.754354	0.0131209	0.208343	748.588	724.356	715.101	607.068	688.065	591.922	612.843	549.83	487.888	475.486	540.691	495.499
O75663	TIPRL	0.856051	0.229561	0.522617	1.12751	0.40723	0.702974	1.06877	0.403528	0.694349	1.24849	0.135353	0.45075	0.947897	0.738497	0.889545	1.31711	0.152978	0.506409	325.976	295.33	426.934	409.364	486.816	412.532	474.203	537.983	368.463	426.49	422.101	375.915
O75691	UTP20	1.28754	0.747745	0.880553	0.241022	NA	NA	0.429805	0.0542059	0.315951	0.33382	0.0854737	0.388423	1.78326	NA	NA	0.187196	NA	NA	3.25572	12.895	5.64872	2.39209	2.96301	1.92199	NA	1.37761	1.34291	8.76112	3.64737	4.52262
O75694	NUP155	0.924663	0.787865	0.900135	0.831003	0.464557	0.743684	0.946332	0.886167	0.956438	1.02343	0.696568	0.861867	1.13878	0.321583	0.666401	0.898709	0.422421	0.718991	464.643	390.417	428.211	419.016	464.333	429.996	434.637	296.319	422.332	423.952	618.456	345.418
O75695	RP2	1.10989	0.687795	0.848843	1.49526	0.819379	0.931147	1.01607	0.997847	0.998687	0.915474	0.709402	0.869429	0.679529	0.826641	0.928452	1.34722	0.961108	0.988719	110.544	101.079	50.2653	114.795	98.841	26.1171	50.8345	37.7668	264.221	130.488	75.5956	29.8766
O75718	CRTAP	1.21607	0.36355	0.633851	1.07386	0.690776	0.867292	1.46058	0.131554	0.438276	1.20107	0.076015	0.37928	1.36011	0.0500025	0.406182	0.883065	0.362646	0.680952	338.992	275.376	276.331	331.102	362.779	375.91	240.335	225.585	320.625	321.893	257.651	152.899
O75746	SLC25A12	0.417269	0.0485336	0.285756	1.30194	0.388728	0.696488	1.13963	0.76624	0.89627	2.73117	0.0447461	0.310425	0.875332	0.631481	0.845843	3.12016	0.0105831	0.193272	19.2935	34.7273	28.659	40.8966	107.353	77.5636	118.309	65.2024	74.4626	101.009	48.7919	48.3443
O75794	CDC123	1.64588	0.158065	0.451729	0.821771	0.062765	0.358686	0.869014	0.313562	0.614715	0.527993	0.10015	0.40472	1.05749	0.766654	0.899271	0.499289	0.0675461	0.373501	42.8951	52.8781	97.8271	27.0059	33.6245	41.5892	34.396	28.4241	33.8424	38.5269	36.3535	42.7467
O75815	BCAR3	0.547365	0.0923781	0.369277	0.36773	0.0445608	0.335386	0.436851	0.0940987	0.382274	0.7981	0.509941	0.76429	1.18797	0.833214	0.932406	0.671819	0.322045	0.647644	61.3446	28.2409	42.2618	15.0775	60.5075	29.6423	44.5455	14.4906	29.5414	57.6212	78.5787	104.677
O75821	EIF3G	1.12636	0.374492	0.643892	1.23918	0.0338868	0.306152	0.89107	0.27394	0.573604	0.791107	0.140925	0.45735	0.719082	0.0197737	0.328754	1.10016	0.392127	0.700496	842.513	1059.71	757.743	600.923	723.532	779.86	1014.82	1018.76	892.809	754.792	870.735	736.033
O75822	EIF3J	1.63863	0.0158158	0.187786	1.20379	0.599293	0.820336	1.2114	0.111464	0.409046	0.739277	0.027701	0.258703	1.00633	0.824913	0.9284	0.734628	0.228278	0.571157	1266.75	1571.64	1652.42	1169.78	1103.98	1046.2	1413.72	1226.13	659.24	1066.5	774.463	899.625
O75828	CBR3	0.757109	NA	NA	0.85233	0.207435	0.53773	0.629308	0.190714	0.495107	0.831199	NA	NA	0.738338	0.346229	0.68712	1.12577	NA	NA	181.644	NA	122.88	154.791	170.361	54.5287	207.175	164.187	142.874	194.108	214.877	194.345
O75832	PSMD10	1.67192	0.15271	0.451226	1.09264	0.627066	0.834247	0.860181	0.550317	0.794481	0.514487	0.120519	0.425908	0.787252	0.353744	0.692749	0.653523	0.201393	0.545193	291.46	623.734	360.054	136.879	185.122	334.097	254.109	238.973	340.322	265.407	185.119	312.219
O75844	ZMPSTE24	1.12253	0.856415	0.937145	2.12681	0.26353	0.589544	1.5492	0.156018	0.459322	1.3801	0.324685	0.635174	0.728418	0.726943	0.882588	1.89466	0.323701	0.64911	85.9631	43.5043	294.78	213.788	199.346	172.371	330.111	377.126	96.5656	126.278	68.6327	183.028
O75874	IDH1	0.990456	0.955091	0.980969	1.36154	0.0392907	0.319509	1.07072	0.723597	0.881001	1.08104	0.66834	0.847214	0.786405	0.158249	0.533289	1.37466	0.0157496	0.226818	2136.08	2298.92	2440.55	2236.93	3138.52	2057.27	2804.37	3546.83	3100.32	2299.87	2013.43	2628.5
O75880	SCO1	0.658733	NA	NA	0.934131	NA	NA	0.580404	NA	NA	0.881092	NA	NA	0.62133	NA	NA	1.41807	NA	NA	44.8611	NA	69.7803	NA	50.5048	NA	80.8804	NA	81.6895	78.583	NA	95.4503
O75915	ARL6IP5	0.439894	0.0715851	0.338488	0.556962	0.220974	0.549258	0.597247	0.217922	0.520299	1.35771	0.0424448	0.307225	1.07233	0.63632	0.848889	1.26613	0.560504	0.81132	243.229	334.182	301.92	420.209	414.287	359.378	225.532	555.923	331.889	501.481	1078.12	419.36
O75934	BCAS2	0.715734	0.312885	0.59426	0.676711	0.336656	0.656996	0.786823	0.447015	0.729576	1.09932	0.65538	0.841232	1.16272	0.559787	0.809686	0.945478	0.747347	0.912099	469.355	660.946	359.398	444.212	496.48	696.968	203.606	551.151	653.72	793.833	855.929	431.594
O75937	DNAJC8	1.52467	0.048197	0.285542	1.47622	0.102337	0.414448	1.19167	0.711781	0.874895	0.781595	0.363258	0.672907	0.807243	0.447236	0.760644	0.968227	0.854258	0.954887	686.762	839.919	532.83	434.994	829.935	344.775	840.235	673.892	479.949	457.267	493.38	400.147
O75940	SMNDC1	1.98356	0.258076	0.544598	1.31442	0.476549	0.752019	1.14896	NA	NA	0.579241	NA	NA	0.874116	NA	NA	0.662659	0.496696	0.767508	168.72	279.761	610.172	289.638	119.172	NA	356.002	151.653	193.871	114.104	103.62	315.99
O75947	ATP5PD	0.89497	0.621488	0.805778	0.999235	0.956412	0.98537	0.917155	0.720313	0.877962	1.02479	0.901606	0.961791	0.917857	0.617988	0.840757	1.1165	0.474059	0.748924	2143.6	1766.41	1799.82	1570.9	2286.33	1994.14	2144.58	1708.76	2521.69	2075.13	1580.11	2724.68
O75955	FLOT1	1.14513	0.300475	0.584339	1.29992	0.0636948	0.358686	1.30209	0.328035	0.628579	1.13707	0.653947	0.841232	1.00167	0.866381	0.94158	1.13518	0.135335	0.487955	1340.37	1640.2	1388.56	1410.43	1249.27	2308.31	1746.51	1643.8	1569.43	1152.36	1120.01	1543.04
O75962	TRIO	0.403741	NA	NA	0.383457	NA	NA	0.970344	NA	NA	2.40338	NA	NA	2.53052	NA	NA	0.94976	NA	NA	0.976097	1.43567	NA	0.927647	NA	4.86876	1.13367	1.15694	NA	NA	3.23671	2.73686
O75964	ATP5MG	1.12273	0.912932	0.961297	1.67211	0.143198	0.455373	2.49461	0.0335764	0.278295	2.2219	0.0742047	0.378875	1.49189	0.0755069	0.443603	1.48932	0.2537	0.596219	638.224	543.237	1803.45	2416.45	1766.14	2449.58	1898.94	1279.03	1267.51	668.544	1440.49	549.575
O75976	CPD	1.63376	NA	NA	1.01407	NA	NA	4.17494	NA	NA	2.55542	NA	NA	4.11703	NA	NA	0.620695	NA	NA	11.5022	5.30158	4.0311	17.6203	17.8743	NA	4.7187	NA	3.9027	3.99552	NA	4.50629
O76003	GLRX3	1.04014	0.711941	0.860173	1.29396	0.0915938	0.398722	1.4573	0.0454219	0.305122	1.40106	0.0251603	0.255968	1.12624	0.287479	0.635024	1.24402	0.0477769	0.33717	1430.64	1207.66	1426.58	2135.1	1634.56	1925.48	1522.15	1829.17	1705.48	1193.51	1121.18	1593.31
O76021	RSL1D1	0.906905	0.425714	0.683773	0.809089	0.133706	0.449282	0.657205	0.0243852	0.257518	0.724668	0.0177122	0.225853	0.812278	0.0871154	0.454571	0.892143	0.181684	0.525373	2130.21	2454.93	2227.48	1849.76	1439.43	1647.7	2268.12	1912.27	1897.44	2218.44	2986.41	2307.1
O76031	CLPX	0.987448	NA	NA	2.24098	0.0235069	0.28539	1.04843	0.686503	0.862088	1.06175	NA	NA	0.467844	0.0115492	0.279996	2.26946	NA	NA	NA	33.8879	65.6163	49.6991	51.2819	57.4924	85.8341	104.337	148.561	41.4452	67.5259	42.1825
O76070	SNCG	1.27627	0.00600821	0.127233	1.38008	0.0543021	0.350812	1.24758	0.0262607	0.258327	0.977523	0.745822	0.885119	0.903989	0.511343	0.797016	1.08134	0.605201	0.832428	4511.19	5159.86	4714.06	5248.27	4482.6	4330.89	6345.93	4337.58	4871.72	3778.52	3893.02	3599.69
O76071	CIAO1	1.07365	NA	NA	0.881322	0.598918	0.820287	1.11748	0.968196	0.988566	1.04082	NA	NA	1.26796	0.678271	0.861695	0.820862	NA	NA	204.131	NA	291.675	206.804	430.36	136.905	236.784	267.17	106.529	289.7	180.688	222.301
O76094	SRP72	1.30888	0.119564	0.409523	1.29256	0.243922	0.568288	1.10698	0.676049	0.857898	0.845743	0.301594	0.621252	0.856421	0.465508	0.770324	0.987531	0.836621	0.949729	580.262	571.297	551.406	341.886	514.911	583.473	676.754	565.029	439.948	427.987	544.722	328.373
O94760	DDAH1	1.00683	0.94924	0.980097	1.06313	0.62435	0.833387	0.968768	0.891297	0.959381	0.962195	0.991739	0.997862	0.911239	0.239722	0.603647	1.05592	0.69437	0.887448	716.285	1180.49	1380.55	1051.14	1010.76	1091.54	1286.77	1043.37	1130.47	1291.54	1109.93	853.627
O94776	MTA2	0.72757	0.275137	0.562943	0.946071	0.710428	0.876338	1.18112	0.354889	0.658802	1.62338	0.150471	0.471735	1.24845	0.362377	0.700072	1.30032	0.483166	0.753654	140.783	141.948	60.7479	202.889	145.009	209.699	105.337	120.761	220.533	178.281	127.345	166.464
O94804	STK10	0.85569	0.925307	0.967804	0.856533	0.912713	0.967539	0.759004	0.620988	0.831377	0.887008	0.6115	0.82373	0.886136	0.624	0.845413	1.00098	0.977854	0.993496	42.9459	22.3158	36.0399	43.7199	7.86597	38.2695	22.9853	30.6904	47.7257	61.6132	41.1877	15.5851
O94826	TOMM70	1.00225	0.934094	0.971941	0.706496	0.0106653	0.224921	1.23905	0.0342951	0.27834	1.23626	0.175886	0.502904	1.75379	0.000227971	0.0857896	0.704908	0.0840356	0.399888	584.499	369.398	408.013	557.796	541.877	584.005	332.414	295.574	332.032	498.586	461.57	398.692
O94855	SEC24D	1.6965	NA	NA	0.814122	NA	NA	0.452977	NA	NA	0.267006	NA	NA	0.556399	NA	NA	0.479883	0.2758	0.613834	47.1694	18.4318	72.3077	NA	NA	12.2742	8.09708	29.1983	28.8849	34.2227	NA	19.9708
O94874	UFL1	0.700926	0.101984	0.381711	1.10286	0.606372	0.825614	1.20443	0.210129	0.513026	1.71835	0.0129559	0.212564	1.0921	0.499651	0.789365	1.57344	0.0573156	0.354927	117.134	110.81	80.5357	164.139	169.521	196.414	201.81	132.609	150.953	116.739	146.478	176.884
O94888	UBXN7	0.860588	0.589987	0.785999	1.34523	0.679595	0.859554	0.682336	0.472055	0.743231	0.792872	0.964549	0.987008	0.507228	0.318236	0.663625	1.56315	0.432146	0.722086	295.91	41.1517	69.7216	161.247	53.9586	107.321	384.925	159.042	91.8943	95.5528	269.407	107.72
O94901	SUN1	0.533271	0.122337	0.410902	1.11338	0.962006	0.987344	1.03304	0.772237	0.900186	1.93717	0.0579579	0.347042	0.927837	0.908829	0.965513	2.08784	0.217662	0.560446	37.2447	38.734	17.5093	67.6621	62.2875	51.1524	28.1102	101.395	65.6821	81.8234	40.2935	53.1936
O94905	ERLIN2	1.04677	NA	NA	0.960984	NA	NA	1.07062	NA	NA	1.02279	0.871531	0.949365	1.11409	0.722556	0.880322	0.918047	0.883987	0.963744	176.319	77.1002	82.2448	105.584	158.276	79.4529	100.456	68.1779	139.521	134.59	79.187	NA
O94906	PRPF6	1.1634	0.23626	0.530049	0.908133	0.307794	0.635504	0.982212	0.87102	0.9512	0.844262	0.215208	0.54657	1.08157	0.466851	0.770534	0.780587	0.0379021	0.318247	277.949	284.446	223.031	260.678	198.247	204.181	198.425	204.395	210.273	229.919	193.903	251.292
O94915	FRYL	1.21716	0.609742	0.799087	2.10486	0.4684	0.746068	1.04778	0.755129	0.891165	0.860846	0.723781	0.873321	0.497793	0.514973	0.797822	1.72932	0.646018	0.858916	10.4897	5.77816	13.377	7.73576	10.2122	7.57174	5.00706	34.6221	11.6365	10.1689	6.33848	7.84852
O94925	GLS	0.680511	0.0872231	0.364698	0.63524	0.0344145	0.30662	0.584951	0.136991	0.441153	0.859577	0.551699	0.795459	0.920835	0.633477	0.846912	0.933475	0.796357	0.937085	82.1464	132.712	138.967	53.9757	75.8103	174.353	83.2421	120.311	126.734	196.796	162.845	160.299
O94973	AP2A2	0.992976	0.908536	0.959538	1.24171	0.120135	0.431156	1.0934	0.343523	0.64475	1.10114	0.476724	0.747273	0.880559	0.237215	0.603283	1.2505	0.211556	0.556289	368.549	242.278	363.921	380.552	330.872	361.906	404.781	352.178	461.959	338.16	280.544	362.938
O94979	SEC31A	1.75811	0.00421738	0.117517	1.75119	0.0139425	0.229934	0.96827	0.763848	0.895797	0.550745	0.00348596	0.144667	0.552922	0.011571	0.279996	0.996063	0.931404	0.977165	909.695	934.103	758.813	413.774	523.977	495.624	915.925	685.739	990.7	427.987	541.717	510.644
O94992	HEXIM1	2.38934	0.0402759	0.262101	2.24659	0.0432091	0.332521	1.02583	0.888814	0.958114	0.429335	0.029423	0.265238	0.456615	0.0306596	0.362434	0.940256	0.651848	0.861622	523.385	715.326	543.948	324.866	146.546	293.945	577.097	501.797	597.262	386.31	135.594	224.183
O95071	UBR5	0.620855	NA	NA	0.444854	NA	NA	0.373629	0.468965	0.740504	0.601797	NA	NA	0.839891	NA	NA	0.716519	NA	NA	7.21166	NA	1.99394	5.80462	0.85358	1.65166	NA	1.55935	5.03664	12.5012	8.89645	0.843263
O95140	MFN2	0.401634	0.111167	0.398157	0.282495	0.0032628	0.155819	0.310452	0.0251259	0.257518	0.772973	0.923126	0.970313	1.09897	0.975963	0.994896	0.703364	0.898707	0.97199	7.1493	25.1352	55.1095	9.83608	33.4418	24.2753	25.6278	13.2436	22.5984	66.5518	76.0574	74.9871
O95159	ZFPL1	0.669799	NA	NA	1.03563	NA	NA	0.610597	NA	NA	0.911613	NA	NA	0.589588	NA	NA	1.54619	0.110457	0.440583	53.0604	54.4451	54.9058	49.3521	NA	NA	90.6333	55.1624	105.322	NA	84.1674	77.4845
O95163	ELP1	2.48768	0.380537	0.649657	0.790844	0.582492	0.812999	1.33886	0.418756	0.705242	0.538197	0.632011	0.83401	1.69295	0.203304	0.583187	0.317904	0.247087	0.592701	55.9077	190.578	25.009	35.8309	70.2577	40.0292	15.4754	23.2582	47.5758	51.0005	18.9165	39.2188
O95166	GABARAP	0.995888	0.899414	0.956469	1.21028	NA	NA	1.05204	NA	NA	1.05639	NA	NA	0.869255	NA	NA	1.21528	NA	NA	453.695	929.568	365.958	NA	276.976	954.925	NA	808.277	608.914	373.297	647.114	736.033
O95168	NDUFB4	2.07963	NA	NA	3.19466	NA	NA	3.65852	NA	NA	1.75922	0.0646193	0.360033	1.1452	0.628481	0.845413	1.53617	0.164279	0.51705	546.4	773.189	537.975	744.186	1156.88	1366.79	606.691	1081.62	1165.22	392.394	NA	203.085
O95169	NDUFB8	0.767065	0.10193	0.381711	0.559835	0.0212139	0.269752	1.30818	0.360212	0.66251	1.70543	0.076614	0.37928	2.33672	0.024189	0.338343	0.72984	0.0513086	0.341644	273.152	292.816	316.625	325.416	532.18	647.605	231.588	242.019	170.544	430.134	417.85	302.627
O95197	RTN3	1.33002	0.496415	0.730253	1.59295	0.239608	0.563468	1.0975	0.783709	0.903791	0.825173	0.653122	0.841232	0.68897	0.314977	0.662632	1.19769	0.578697	0.819068	203.473	79.9832	158.958	163.402	136.564	65.1031	224.29	112.397	193.189	91.7072	180.71	60.2195
O95202	LETM1	1.26312	0.279108	0.564767	1.40658	0.116262	0.428927	1.31119	0.135438	0.440052	1.03806	0.691654	0.86066	0.932186	0.524229	0.799543	1.11358	0.478331	0.751297	164.639	223.462	152.377	188.787	178.713	193.55	215.228	167.143	219.493	108.088	134.59	185.214
O95210	STBD1	0.505857	NA	NA	1.24327	NA	NA	0.410888	NA	NA	0.81226	NA	NA	0.330489	NA	NA	2.45775	0.0261863	0.269143	22.4498	14.4397	11.6831	8.7523	17.5502	NA	36.7985	53.5918	28.9895	11.7806	52.2331	NA
O95218	ZRANB2	1.35638	0.224641	0.517425	1.51171	0.0169499	0.250165	0.644272	0.0128348	0.214568	0.474995	0.016603	0.221697	0.426188	0.000245715	0.0857896	1.11452	0.505135	0.774269	643.003	389.692	675.567	247.928	284.08	279.409	699.962	621.728	582.201	405.018	493.673	360.741
O95219	SNX4	1.16247	NA	NA	1.25999	0.370154	0.68219	1.10051	0.925911	0.971805	0.946702	NA	NA	0.873433	0.626194	0.845413	1.08389	NA	NA	NA	68.4674	63.3478	45.4515	44.298	97.4351	53.8289	60.5345	99.9457	56.0433	60.519	53.5261
O95232	LUC7L3	1.35286	0.283221	0.567854	0.436696	0.0394097	0.319509	0.742493	0.288241	0.584844	0.548832	0.0767471	0.37928	1.70025	0.137989	0.518904	0.322795	0.0159883	0.226818	296.632	539.876	384.948	308.707	197.908	163.759	194.798	90.8914	108.59	356.704	335.98	210.185
O95239	KIF4A	1.77271	NA	NA	0.6169	NA	NA	2.98126	NA	NA	1.68175	0.179478	0.507206	4.83265	0.0162151	0.309606	0.347997	0.0208428	0.243526	15.5351	13.7234	18.2668	40.5712	16.2082	23.1463	3.3291	4.26074	8.94887	6.22606	NA	11.6469
O95249	GOSR1	1.32204	NA	NA	1.67978	NA	NA	0.918896	NA	NA	0.695061	NA	NA	0.547035	NA	NA	1.2706	NA	NA	225.885	NA	138.832	NA	81.6452	171.855	218.768	291.292	185.053	112.48	163.395	NA
O95274	LYPD3	1.6745	0.299371	0.583279	2.15218	0.207798	0.537868	0.964742	0.714521	0.874895	0.576136	0.0992416	0.40472	0.448262	0.0412479	0.373369	1.28527	0.0773613	0.386045	348.076	441.076	400.624	124.718	326.531	234.224	501.494	443.27	584.416	388.035	291.348	31.1417
O95292	VAPB	1.18796	0.274003	0.562913	0.949122	0.650185	0.845016	1.22986	0.25012	0.553009	1.03527	0.874632	0.949997	1.29578	0.242387	0.603867	0.79895	0.267743	0.61068	1063.99	1389.59	927.826	973.124	1031.65	1495.89	881.229	1113.13	707.214	1030.84	896.388	919.165
O95297	MPZL1	NA	NA	NA	NA	NA	NA	NA	NA	NA	0.792662	NA	NA	0.532649	NA	NA	1.48815	NA	NA	104.094	184.262	NA	123.832	97.6256	121.395	347.634	NA	81.4816	NA	NA	NA
O95298	NDUFC2	0.852998	NA	NA	0.66454	NA	NA	1.63957	NA	NA	1.92213	NA	NA	2.46723	NA	NA	0.779064	NA	NA	NA	NA	115.26	272.875	167.9	223.859	74.3493	105.241	NA	NA	NA	135.123
O95299	NDUFA10	0.817085	0.319318	0.600338	0.848609	0.359512	0.67852	0.518615	0.11903	0.418717	0.634714	0.207236	0.537963	0.611136	0.168104	0.551648	1.03858	0.716988	0.899023	213.038	193.153	278.072	239.339	127.096	67.8773	261.264	231.164	218.236	273.264	217.753	346.428
O95336	PGLS	0.845004	0.681799	0.845767	1.07219	0.692827	0.86774	1.42065	0.210913	0.513885	1.68124	0.0270087	0.258632	1.325	0.117234	0.491514	1.26886	0.216879	0.559167	787.026	518.132	585.45	1053.92	894.527	1230.11	920.386	839.183	639.341	991.218	428.038	818.141
O95340	PAPSS2	0.826551	0.452235	0.700375	0.65167	0.0913994	0.398594	0.87155	0.407289	0.696286	1.05444	0.722334	0.872874	1.33741	0.189263	0.568255	0.78842	0.577147	0.818313	466.135	192.854	417.128	347.988	455.068	331.646	205.746	272.962	369.724	430.817	516.614	354.505
O95352	ATG7	1.33627	0.397333	0.663175	1.74207	NA	NA	0.484551	NA	NA	0.362614	NA	NA	0.278147	NA	NA	1.30368	NA	NA	27.6864	56.1093	32.3175	NA	12.3622	15.7073	64.7131	36.2029	NA	19.7287	42.1332	25.0315
O95359	TACC2	0.619585	0.29437	0.577262	0.88301	0.575147	0.806474	0.864586	0.5443	0.789717	1.39543	0.404399	0.701048	0.979135	0.863524	0.940413	1.42516	0.363928	0.680952	1.74048	9.29487	9.50718	12.1218	9.88875	6.65501	7.71863	10.3179	11.2399	14.4234	9.93466	8.79729
O95372	LYPLA2	0.776261	0.146103	0.443081	1.49835	0.063405	0.358686	0.998585	0.972112	0.99071	1.2864	0.100428	0.40472	0.666458	0.0457614	0.395483	1.93021	0.0184578	0.228951	664.323	458.366	612.347	771.479	787.66	672.818	1284.84	1211.16	852.978	812.345	803.267	619.508
O95373	IPO7	1.11181	0.193129	0.487672	1.03031	0.733183	0.886078	0.902648	0.405944	0.696208	0.811873	0.0773303	0.37928	0.87609	0.258185	0.616553	0.926701	0.21694	0.559167	3462.11	3615.02	3513.88	2556.06	2637.65	3404.84	3620.67	3119.61	3074.42	2750.05	3370.4	3405.48
O95394	PGM3	1.87354	0.0231337	0.216769	1.96454	0.0537521	0.350812	1.2297	0.39415	0.684651	0.656349	0.0928363	0.400226	0.625948	0.15201	0.529511	1.04857	0.938702	0.979842	346.618	393.587	265.341	190.703	293.876	175.411	495.341	251.772	307.272	148.665	159.499	228.545
O95399	UTS2	1.13674	0.359633	0.630926	0.969842	0.855934	0.947291	1.36596	NA	NA	1.20164	NA	NA	1.40843	NA	NA	0.853176	0.332793	0.6594	3253.28	2836.81	3157.9	NA	4043.9	3364.59	2447.03	3456.45	1986.68	2055.64	3158.28	2921.59
O95400	CD2BP2	0.995038	NA	NA	1.76805	NA	NA	0.689658	NA	NA	0.693097	0.407348	0.703497	0.390067	NA	NA	1.77687	NA	NA	142.376	64.2846	164.483	61.4371	59.6208	136.18	NA	NA	219.824	NA	63.0806	185.582
O95433	AHSA1	1.3803	0.0126815	0.179331	0.904841	0.265444	0.592543	0.934214	0.511392	0.764837	0.676822	0.00365051	0.144667	1.03246	0.664577	0.860606	0.655541	0.000199264	0.054842	2866.97	2742.62	3004.66	2146.84	1932.15	1751.32	1852.79	1953.26	1840.95	2271.92	1799.37	2169.58
O95453	PARN	1.07299	NA	NA	1.99496	0.2041	0.532511	2.2508	NA	NA	2.09769	NA	NA	1.12824	NA	NA	1.85926	NA	NA	17.2743	14.2106	NA	33.0227	NA	NA	12.668	42.2858	32.854	11.8239	18.3129	13.8779
O95456	PSMG1	1.38051	0.0223926	0.214507	1.2448	0.489465	0.75853	0.881619	0.00605358	0.156852	0.638618	0.00645027	0.160344	0.70824	0.253138	0.610731	0.901697	0.564631	0.812999	359.126	272.703	340.739	205.745	205.39	209.965	431.168	226.035	219.759	245.213	227.45	231.836
O95466	FMNL1	0.0171403	NA	NA	0.0473886	NA	NA	3.18242	NA	NA	185.669	NA	NA	67.1558	NA	NA	2.76476	NA	NA	2.94388	NA	2.79553	532.816	NA	NA	5.79662	10.3071	7.6984	12.0002	NA	322.849
O95470	SGPL1	1.41347	0.758198	0.885481	1.66761	0.323461	0.649611	0.797987	0.886064	0.956438	0.564559	0.775787	0.89803	0.478521	0.125454	0.509318	1.1798	0.559939	0.81132	47.749	93.39	387.331	103.566	98.758	96.0281	176.989	109.414	337.085	42.7434	263.111	68.0265
O95486	SEC24A	1.60527	0.0323404	0.241702	1.58992	0.0798906	0.381454	1.16633	0.890561	0.959381	0.726561	0.311063	0.627108	0.733578	0.360464	0.698519	0.990435	0.882335	0.963744	223.387	226.592	183.894	66.245	211.952	182.35	249.324	154.777	223.708	164.919	103.209	126.74
O95487	SEC24B	1.03051	NA	NA	0.917675	0.891662	0.962418	1.47038	0.268131	0.56784	1.42684	NA	NA	1.60228	0.195672	0.576964	0.890505	NA	NA	NA	49.3513	14.1874	52.0127	50.8701	33.1067	14.1138	41.8051	28.9533	28.0464	49.3013	15.1385
O95562	SFT2D2	1.8884	0.148255	0.44566	1.6678	NA	NA	1.55125	NA	NA	0.821463	NA	NA	0.930117	NA	NA	0.883182	NA	NA	388.073	405.767	232.115	NA	280.928	NA	NA	303.184	300.886	243.843	220.113	79.3375
O95563	MPC2	2.28231	NA	NA	2.88749	NA	NA	2.17549	NA	NA	0.953196	0.883368	0.953077	0.753418	NA	NA	1.26516	NA	NA	67.6594	50.8697	147.022	94.6192	86.1418	72.3612	150.025	NA	73.9515	38.7839	NA	NA
O95571	ETHE1	0.642523	0.0414839	0.266336	0.855577	0.285493	0.615144	0.297137	0.00276874	0.123371	0.462453	0.0116979	0.209749	0.347294	0.00218137	0.225751	1.33159	0.0490246	0.33717	835.226	1072.99	1153.81	353.342	590.961	471.741	1270.21	1452.11	1355.04	1739.83	1769.94	1255.85
O95573	ACSL3	0.907371	0.352017	0.626494	1.35315	0.0183693	0.254119	1.13794	0.274311	0.573694	1.2541	0.0405441	0.30328	0.840956	0.0558419	0.412319	1.49128	0.000358895	0.0634988	1465.08	1367.57	1298.51	1550.37	1944.51	1686.02	2024.43	2074.04	2062.25	1381.99	1401.97	1768.93
O95630	STAMBP	0.929708	0.98153	0.991802	0.922447	0.988045	0.991739	0.547597	0.213637	0.517345	0.588999	0.13489	0.450425	0.593635	0.117247	0.491514	0.992189	0.987601	0.994312	122.889	78.6227	78.4191	71.5952	62.8321	30.4516	77.4749	87.608	112.662	163.165	68.5081	69.4221
O95639	CPSF4	NA	NA	NA	NA	NA	NA	NA	NA	NA	0.69691	0.0122186	0.209749	0.816286	0.200661	0.580061	0.853758	0.286966	0.617563	67.578	53.1373	58.1997	38.7384	44.9588	40.9905	45.9216	43.5349	63.2936	NA	NA	NA
O95671	ASMTL	0.741619	0.399968	0.663175	0.93509	0.850846	0.945604	0.507569	0.133562	0.440052	0.684407	0.306791	0.624381	0.542803	0.152888	0.529511	1.26088	0.484859	0.755217	54.8908	87.7698	44.7858	22.1047	56.3131	49.8718	114.265	56.6214	65.4606	85.721	51.8996	115.132
O95674	CDS2	1.7416	NA	NA	1.69532	NA	NA	1.7204	NA	NA	0.987825	0.767504	0.895179	1.01479	0.930458	0.975035	0.973428	0.816491	0.944187	65.9815	42.7106	44.071	26.1499	86.3975	38.356	65.0746	26.3768	57.2525	39.0605	19.4156	NA
O95721	SNAP29	0.96033	NA	NA	0.691171	NA	NA	0.401464	NA	NA	0.418048	NA	NA	0.580846	0.113672	0.487134	0.719722	NA	NA	54.5349	NA	244.003	60.1031	70.2212	56.8804	79.7112	80.7363	161.849	155.435	NA	NA
O95747	OXSR1	1.72555	0.0294534	0.235433	1.8371	0.00414203	0.169613	1.46051	0.0267029	0.258327	0.846402	0.318955	0.629469	0.795008	0.0113422	0.279996	1.06465	0.578402	0.819068	1844.51	1701.74	1219.9	1474.16	1290.88	1269.03	1764.99	1662.02	1647.25	1027.98	990.901	743.219
O95757	HSPA4L	2.7037	0.0130743	0.181188	1.99502	0.0366382	0.313713	1.78225	0.0420406	0.296306	0.659188	0.0437593	0.310425	0.893349	0.464144	0.769552	0.737884	0.155374	0.510834	439.56	442.291	299.948	238.695	254.46	285.872	350.491	235.256	286.283	201.081	136.045	99.9788
O95758	PTBP3	1.3014	0.395247	0.661721	1.08968	0.868491	0.952523	1.09758	0.627893	0.83322	0.843382	0.619613	0.828283	1.00725	0.902515	0.963629	0.837311	0.606413	0.832865	196.012	385.193	389.471	219.037	249.917	349.698	362.562	280.016	170.18	248.343	242.061	255.467
O95777	LSM8	0.554327	0.0818746	0.355477	0.740377	0.287244	0.616325	0.45419	0.0386377	0.288026	0.819354	0.337055	0.645998	0.613458	0.0221977	0.33283	1.33563	0.0692168	0.374108	594.6	877.293	622.326	619.142	426.84	669.925	911.027	956.711	929.369	1611.97	1364.74	801.244
O95782	AP2A1	1.8291	0.093239	0.372031	1.84499	0.101609	0.414029	1.41943	0.78206	0.903169	0.776029	0.436865	0.720295	0.769346	0.440763	0.758609	1.00869	0.995432	0.996242	123.259	101.95	89.2366	104.347	118.501	21.1705	133.82	90.6139	92.7427	69.61	29.7417	72.561
O95786	DDX58	1.77093	0.00258456	0.106036	1.05389	0.620318	0.830763	1.35179	0.0252583	0.257518	0.76332	0.00224876	0.129615	1.28267	0.0219796	0.332668	0.595102	0.00143526	0.0967108	617.378	617.336	574.16	433.801	466.16	480.789	401.049	351.4	324.015	331.1	296.383	393.941
O95793	STAU1	1.86529	0.0426729	0.271085	0.804714	0.448344	0.733216	1.03125	0.846173	0.938116	0.552863	0.0236843	0.252325	1.28151	0.25757	0.616553	0.431416	0.00709602	0.169544	306.174	285.13	218.163	115.637	148.316	183.571	88.3591	134.802	126.056	158.477	95.0332	180.454
O95801	TTC4	0.833841	NA	NA	0.519827	NA	NA	0.628909	0.32434	0.626618	0.754232	NA	NA	1.20984	NA	NA	0.623413	NA	NA	47.2643	105.655	NA	33.6908	18.6212	120.693	62.0278	NA	33.3041	49.9822	132.758	92.3471
O95816	BAG2	0.856729	0.327388	0.608871	0.884253	0.182462	0.517403	0.824256	0.366573	0.665643	0.962097	0.789015	0.903987	0.932149	0.613337	0.837896	1.03213	0.726936	0.90031	1039.21	666.412	772.383	557.687	653.892	1172.5	858.341	855.702	843.574	996.879	1062.66	832.87
O95817	BAG3	4.55419	0.00106989	0.0996244	1.21981	0.350618	0.668581	2.2046	0.0112297	0.203849	0.484082	0.000484985	0.0652933	1.80733	0.00709278	0.230476	0.267843	0.000337977	0.0634988	2153.13	2490.68	2468.86	1186.92	1033.94	1222.26	736.875	654.8	513.409	546.086	360.915	654.786
O95819	MAP4K4	1.80879	0.0817872	0.355477	1.29415	0.461183	0.741329	0.658359	0.220756	0.522346	0.363978	0.00282082	0.138841	0.50872	0.0568623	0.415733	0.715477	0.236747	0.584283	203.754	271.776	171.637	88.1231	78.8689	68.5625	212.485	97.2214	153.327	94.9346	180.076	82.7792
O95831	AIFM1	1.36692	0.053534	0.295048	1.57777	0.0197438	0.260594	1.5013	0.0432112	0.29887	1.09831	0.317078	0.628983	0.951532	0.552503	0.808573	1.15425	0.017937	0.228951	1163.34	1189.48	1138.38	1415.42	1322.1	1096.89	1432.9	1275.04	1321.78	981.295	663.642	909.128
O95833	CLIC3	NA	NA	NA	NA	NA	NA	NA	NA	NA	1.08068	0.571551	0.799561	1.2208	NA	NA	0.885224	NA	NA	57.8906	55.5465	6.0154	37.9504	40.2365	50.903	35.2474	NA	NA	NA	NA	NA
O95834	EML2	1.97215	0.163179	0.458571	2.84102	0.0213337	0.269855	2.72196	0.0363925	0.283132	1.3802	0.320092	0.630701	0.958093	0.72299	0.880413	1.44057	0.20235	0.545993	218.197	170.053	85.5767	154.831	269.295	229.85	211.569	252.053	218.958	133.614	53.1419	53.5024
O95861	BPNT1	0.484909	NA	NA	0.706704	NA	NA	1.01859	NA	NA	2.10057	0.141279	0.457483	1.44132	0.385929	0.721102	1.45739	0.648155	0.860386	31.1492	134.53	74.2551	107.753	217.764	178.481	181.669	34.2531	133.756	NA	164.934	NA
O95870	ABHD16A	0.237734	NA	NA	0.595545	NA	NA	0.487335	NA	NA	2.04991	0.19276	0.522279	0.818301	0.426765	0.750398	2.50508	0.000951227	0.0785396	14.7809	15.8533	16.4493	18.5956	57.8275	20.0941	44.0061	41.9642	31.978	22.7427	NA	109.291
O95881	TXNDC12	0.921857	0.18124	0.477566	1.05152	0.354522	0.672311	0.974376	0.765623	0.896043	1.05697	0.892174	0.958506	0.926636	0.598297	0.828933	1.14065	0.124973	0.469738	1534.53	1781.11	1521.53	2214.88	1702.68	1195.19	1784.76	1727.55	2005.22	1773.73	1753.27	1720.2
O95983	MBD3	1.39466	0.0179727	0.198751	1.35799	0.32709	0.649876	1.9975	0.000152308	0.0629697	1.43225	0.01346	0.212902	1.47093	0.129122	0.513704	0.973706	0.776056	0.925958	67.9441	72.9984	88.2284	113.457	101.481	113.292	107.929	49.9123	65.3039	55.7505	51.3169	57.2529
O95989	NUDT3	0.786342	NA	NA	1.11499	0.673323	0.856028	0.654935	NA	NA	0.832888	NA	NA	0.58739	NA	NA	1.41795	NA	NA	NA	92.5681	NA	NA	77.0989	NA	146.736	169.692	77.3418	57.439	86.9196	208.801
O96000	NDUFB10	0.91207	0.691101	0.849881	0.908409	0.675556	0.856191	1.00568	0.937987	0.977018	1.10263	0.566709	0.799561	1.10708	0.548879	0.808115	0.995986	0.977691	0.993496	669.442	757.438	908.18	1068.49	742.395	763.827	753.407	669.897	902.383	718.354	711.137	1130.69
O96005	CLPTM1	0.931128	0.668517	0.836166	1.19944	0.504156	0.766894	0.739915	0.979115	0.991914	0.794644	0.398805	0.700542	0.616882	0.258392	0.616553	1.28816	0.396425	0.700496	82.1701	95.4754	91.3428	31.6599	88.1742	93.9158	79.0144	164.655	102.832	192.475	77.7285	18.6805
O96008	TOMM40	0.829	0.322038	0.60451	1.28249	0.365703	0.681763	0.942993	0.750853	0.888765	1.13751	0.323958	0.634762	0.735283	0.236247	0.602072	1.54703	0.129601	0.481293	1219.98	1066.07	1531.64	1482.23	1574.36	1286.06	2454.11	1312.88	2139.09	1930.97	1362.61	1311.59
O96019	ACTL6A	0.972505	0.85524	0.937035	0.880398	0.563148	0.799392	0.639407	0.0535701	0.315951	0.657484	0.127497	0.438838	0.72627	0.271338	0.623573	0.905289	0.711723	0.897818	915.525	618.389	1149.15	561.881	704.238	497.953	536.919	808.751	1083.28	744.576	1149.25	865.089
P00167	CYB5A	0.862553	NA	NA	0.957051	NA	NA	1.20929	NA	NA	1.40199	NA	NA	1.26356	NA	NA	1.10956	NA	NA	123.072	118.147	NA	232.969	163.357	110.953	133.823	NA	NA	139.828	NA	NA
P00338	LDHA	0.901086	0.00913427	0.153126	1.07246	0.0698868	0.366261	0.907009	0.0017814	0.123371	1.00657	0.785275	0.902464	0.845731	0.00471584	0.225751	1.19018	0.00714123	0.169544	101897	102594	108821	105088	107140	103143	117711	126627	128560	116176	117216	114313
P00367	GLUD1	0.927453	0.124813	0.411334	0.996498	0.901764	0.964863	0.830123	0.00182097	0.123371	0.895057	0.066458	0.360249	0.83304	0.00850709	0.248518	1.07445	0.209986	0.553926	3190.24	3514.8	3612.97	3199.32	2959.92	3075.96	3484.21	3740.12	3861.81	3660.09	3668.74	3796.27
P00387	CYB5R3	1.41949	0.00984463	0.161666	1.63269	0.00321199	0.155819	1.5953	0.00242789	0.123371	1.12386	0.11798	0.421722	0.9771	0.740046	0.890095	1.1502	0.114439	0.447824	5238.59	5802.86	4927.78	5639.05	6369.22	5938.84	6198.4	5560.25	6609.1	3364.03	3757.43	4128.57
P00390	GSR	0.98415	0.952203	0.980969	1.29946	0.300221	0.630464	0.920413	0.782198	0.903169	0.935237	0.438204	0.720458	0.708304	0.100827	0.470871	1.32039	0.158015	0.511466	785.026	774.404	904.796	699.721	743.093	861.821	1172.47	804.012	1277.25	994.699	565.135	944.079
P00395	MT-CO1	0.781623	0.289428	0.5741	0.870036	0.520763	0.775382	0.51939	0.132185	0.439631	0.664503	0.266004	0.59207	0.596975	0.197404	0.576964	1.11312	0.639416	0.855611	585.617	416.093	704.778	197.998	219.142	716.826	762.591	463.444	673.482	706.414	567.81	909.039
P00403	MT-CO2	1.03874	0.709959	0.85864	1.31827	0.0123587	0.229934	0.819919	0.102597	0.397355	0.789338	0.0947113	0.400226	0.621964	0.0060725	0.227463	1.26911	0.0424464	0.333777	2805.11	3604.21	3211	2701.06	2755.28	2137.34	4061.81	3797.66	4349.73	3261.87	3216.15	2783.48
P00441	SOD1	1.00328	0.884812	0.953104	0.948664	0.877568	0.956437	0.975771	0.974783	0.991808	0.972577	0.774514	0.897711	1.02857	0.852495	0.937338	0.945559	0.553617	0.807127	16122.2	19098.3	16163.8	19976.9	14727	15271.2	14392	18287.3	15907.6	21205.4	18019	11991.6
P00491	PNP	1.24275	0.0984864	0.380394	1.30237	0.0582678	0.352246	1.30037	0.0599481	0.324554	1.04637	0.70256	0.86717	0.998463	0.990324	0.998495	1.04798	0.69276	0.886347	6092.77	5529.95	7231.12	6663.54	7406.02	5658.43	6040.37	6072.74	7645.25	5633.29	4997.93	4539.85
P00492	HPRT1	1.16094	0.0657531	0.328187	1.15267	0.139905	0.453959	1.02248	0.784071	0.903791	0.880733	0.131807	0.444962	0.887055	0.225	0.594854	0.992874	0.902367	0.97199	3418.05	3608.9	3156.89	2838.14	2799.12	3331.99	3796.19	3177.05	3138.03	2667.28	3074.03	3030.72
P00505	GOT2	1.44619	0.004891	0.11756	1.1004	0.435143	0.723542	1.39908	0.00946211	0.195082	0.967421	0.710899	0.869789	1.27143	0.100317	0.470871	0.760891	0.0665921	0.373379	4118	5012.06	4506.89	4362.23	4899.38	3931.07	3976.67	2864.18	3535.39	3328.89	2982.93	3117.73
P00533	EGFR	0.847339	0.340949	0.620234	1.04889	0.735827	0.887342	0.805992	0.111337	0.409046	0.951204	0.833367	0.930914	0.768425	0.0812544	0.445984	1.23786	0.256962	0.598773	332.328	381.638	237.374	267.782	309.183	327.954	353.932	354.616	469.08	400.788	313.607	408.343
P00558	PGK1	1.03936	0.251097	0.540647	1.08593	0.221603	0.549258	1.09928	0.0696909	0.342407	1.05765	0.121317	0.425908	1.0123	0.815048	0.926932	1.0448	0.447446	0.732088	63554.6	64276.5	62256.7	65872.7	70553.3	64620.8	70582.3	60091	67930.9	60302	64191	58396.2
P00568	AK1	0.870936	0.52827	0.74718	1.35413	0.0820053	0.383334	0.76172	0.22449	0.526466	0.8746	0.72092	0.872263	0.562517	0.0247316	0.339573	1.5548	0.106994	0.438055	3231.72	1487.3	1937	1496.94	1772.12	2552.3	3703.47	3623	3022.29	2024.18	2563.13	3055.07
P00813	ADA	0.96408	0.967151	0.984912	1.58032	0.228717	0.555251	0.606871	0.383173	0.677462	0.629482	0.297137	0.616052	0.384018	0.0336503	0.370036	1.6392	0.169717	0.518158	73.3674	155.63	65.8545	83.2536	35.5373	66.8128	117.731	149.5	216.09	61.0243	64.4366	180.376
P00846	MT-ATP6	1.34833	0.0571368	0.305828	1.04211	0.67581	0.856191	1.36625	0.230339	0.530248	1.01329	0.94499	0.980034	1.31105	0.290489	0.637823	0.772887	0.0770974	0.385798	1678.32	2220.65	1749.07	1448.28	2653.83	1620.99	1385.61	1340.44	1639.24	1403.62	1559.85	1225.44
P00966	ASS1	1.04349	0.651929	0.825685	1.18718	0.258234	0.58473	1.10554	0.434516	0.716063	1.05946	0.504585	0.76429	0.93123	0.55784	0.809686	1.1377	0.244233	0.588138	3119.87	2973.35	3314.62	3147.91	3775.9	3043.4	3805.81	2993.75	3903.72	2561.67	3622.49	2831.56
P01033	TIMP1	4.03188	0.0172273	0.196892	1.7568	0.168566	0.495823	6.29868	0.00498688	0.147579	1.56222	0.0481322	0.318891	3.58531	0.00171164	0.225751	0.435728	0.0211459	0.244028	983.689	1201.55	704.053	1639.73	1523.05	1350.93	567.038	343.344	348.564	312.484	294.976	109.152
P01112	HRAS	1.27705	0.254416	0.543334	1.09647	0.612129	0.826666	0.970723	0.971429	0.990591	0.760128	0.014784	0.217506	0.885316	0.33726	0.680085	0.858594	0.141741	0.495195	1297.39	1265.77	1243.34	1088.8	867.395	937.229	914.613	1220.54	1133.09	619.027	1210.97	1150.7
P01130	LDLR	0.8728	0.567782	0.775241	1.19767	0.410408	0.704948	1.15208	0.366283	0.665643	1.31998	0.240227	0.570015	0.961934	0.882234	0.951955	1.37222	0.25971	0.602342	341.263	223.968	154.59	300.223	294.175	355.752	417.056	261.47	309.224	272.145	209.152	343.428
P01889	HLA-B	1.27243	0.118032	0.408844	0.999902	0.944436	0.980979	1.01614	0.981567	0.991995	0.798587	0.233346	0.56616	1.01624	0.948773	0.980465	0.785823	0.172148	0.519297	3722.77	4179.96	2872.7	3528.61	2359.13	2717.39	3294.99	2758.12	2414.46	2642.68	2958.26	2867.46
P01893	HLA-H	1.33169	0.323638	0.605817	0.800903	0.333018	0.653756	0.91877	0.665166	0.852972	0.689929	0.284255	0.605149	1.14717	0.736168	0.888701	0.60142	0.133045	0.485349	260.269	191.923	379.907	188.172	115.223	270.694	119.921	222.654	157.866	220.614	242.97	161.261
P02545	LMNA	1.01268	0.820082	0.919828	1.00281	0.978642	0.989702	0.991909	0.7739	0.9008	0.979487	0.709962	0.869429	0.989125	0.849786	0.937338	0.990257	0.879364	0.96273	37739.6	40929	35301	38940.9	36533.6	36157.3	39594.7	34551	38713.5	38269.9	36443.3	37829.1
P02656	APOC3	3.96274	NA	NA	2.71185	NA	NA	4.95804	NA	NA	1.25116	0.802501	0.912641	1.82829	0.283204	0.631815	0.684336	0.110377	0.440583	291.595	201.705	304.226	569.581	267.863	160.393	218.981	139.406	187.39	67.0854	NA	NA
P02751	FN1	4.159	0.00152529	0.104122	3.62135	0.000499594	0.155091	5.22304	0.000468343	0.084555	1.25584	0.332115	0.640545	1.44229	0.103691	0.47617	0.870726	0.57042	0.814839	159.503	145.989	249.838	276.067	246.825	174.513	151.384	193.637	138.519	41.0288	41.206	51.2901
P02786	TFRC	0.753372	0.00344288	0.112387	0.984574	0.744791	0.892074	0.847537	0.0306716	0.269932	1.12499	0.112632	0.418079	0.860817	0.0632588	0.425357	1.30689	0.00802072	0.178239	2437.68	2709.99	2404.61	2646.26	3071.24	2778.76	3248.92	3533.63	3087.44	3479.53	3361.75	3183.36
P02792	FTL	1.62693	0.0363508	0.25435	1.38027	0.213885	0.539673	1.66469	0.0491097	0.310396	1.02321	0.925767	0.971562	1.20606	0.385377	0.721102	0.84839	0.374792	0.687816	1109.95	1350.03	1492.66	1319.73	1074.26	1650.4	999.722	1490.06	863.608	880.667	939.375	609.47
P02794	FTH1	1.19923	0.280321	0.566115	0.922243	0.542179	0.789042	1.21862	0.15897	0.462295	1.01616	0.875109	0.949997	1.32136	0.0817173	0.445984	0.769027	0.152294	0.506409	4661.01	4768.71	6622.4	5828.12	4610.12	5873.32	4341.71	4595.18	3407.62	3850.42	5129.86	4405.03
P02795	MT2A	1.3359	0.220613	0.514012	1.66756	0.0727849	0.367476	0.773151	0.38108	0.675771	0.578748	0.107995	0.417886	0.463641	0.0509933	0.40728	1.24827	0.309075	0.639581	79017.8	83190.2	55648.2	27908.2	65840.9	32334.7	116501	81132.4	74309.3	65257	59430.6	38390.3
P03905	MT-ND4	1.69357	0.0166618	0.192532	1.51557	0.0723396	0.367476	3.55072	0.199818	0.502323	2.09658	0.535153	0.786276	2.34283	0.436106	0.757129	0.894893	0.348373	0.67004	128.018	115.567	123.823	203.619	61.5768	505.104	119.994	122.013	86.7833	88.7173	72.3707	55.8543
P04040	CAT	1.36169	0.255859	0.544598	1.84156	0.0803604	0.382187	1.73526	0.135244	0.440052	1.27434	0.247919	0.576146	0.94228	0.679082	0.861744	1.35241	0.0293879	0.280495	286.596	252	241.614	364.248	237.733	392.275	405.51	325.887	323.763	202.031	103.462	267.479
P04062	GBA	3.15711	0.871594	0.943936	0.693439	NA	NA	0.444957	NA	NA	0.140938	NA	NA	0.641667	NA	NA	0.219644	NA	NA	249.242	9.03856	11.575	NA	12.6777	NA	15.8615	NA	23.6533	20.2291	13.9922	51.2544
P04075	ALDOA	0.966419	0.249898	0.540398	1.02276	0.513913	0.771669	0.877085	0.101701	0.395841	0.907562	0.160004	0.477295	0.857566	0.0634383	0.425357	1.0583	0.0481832	0.33717	62046.2	62389.6	61835.5	58067.9	50152.8	60832.1	63395.2	67896.9	65838.8	66825.1	64564.8	61353.9
P04080	CSTB	1.49532	0.00715413	0.137064	1.49527	0.00687645	0.186387	1.26048	0.037179	0.284	0.842947	0.115789	0.419866	0.842974	0.11314	0.485967	0.999968	0.99899	0.99899	13202.7	15190.5	12269	10278.9	11460.6	12536.6	13320.8	15113.8	12226.3	8882.8	9906.07	8404.12
P04083	ANXA1	0.965267	0.499328	0.731661	1.02976	0.487913	0.757095	0.885134	0.0733502	0.349658	0.916983	0.0960763	0.400226	0.859551	0.00982125	0.268333	1.06682	0.0695725	0.374108	65242.6	71091.3	67815.7	61184	59720.4	66297.3	71331.6	73610.9	72847.6	72635.7	65110.9	73748.8
P04114	APOB	0.22854	0.00525457	0.118547	0.531074	0.113834	0.427055	0.450041	0.124481	0.427151	1.9692	0.192533	0.522279	0.847417	0.524461	0.799543	2.32377	0.00389674	0.128696	3.59397	3.63198	3.72657	11.3143	6.93943	3.31403	6.35118	9.88564	9.2143	13.814	24.0606	10.0493
P04156	PRNP	1.56415	0.0550925	0.300368	1.33329	0.2511	0.578873	1.31966	0.190621	0.495107	0.843692	0.209651	0.54028	0.989777	0.992249	0.998823	0.852406	0.338948	0.664017	848.106	907.419	723.043	573.521	786.032	731.595	518.025	848.187	746.534	702.542	473.224	408.848
P04179	SOD2	1.25671	0.206591	0.501216	1.3461	0.0706645	0.367215	1.18043	0.280834	0.578925	0.9393	0.684093	0.857206	0.876929	0.248874	0.60967	1.07112	0.557031	0.809722	4029.87	4866.7	3386.16	3252.5	4240.5	4044.16	4742.9	3913.09	4500.33	3029.35	2752.67	3991.67
P04181	OAT	1.36967	0.019402	0.198803	2.10846	0.00247625	0.155091	1.46866	0.0485532	0.310396	1.07227	0.687121	0.858774	0.696556	0.0767454	0.445933	1.53939	0.0204878	0.243335	816.956	908.026	728.498	1003.67	948.094	679.039	1036.87	1315.32	1424.68	536.195	636.633	618.468
P04183	TK1	4.55587	0.0176981	0.198712	1.26536	0.75946	0.901205	0.879117	0.958195	0.985544	0.192963	0.00242247	0.129615	0.694755	0.666996	0.860606	0.277743	0.0322185	0.296674	447.085	324.735	250.222	45.4262	71.699	80.0916	179.815	51.9365	52.1143	32.2147	72.7921	119.328
P04264	KRT1	0.131612	0.308047	0.590179	0.0689993	0.142117	0.455373	0.163852	0.38303	0.677462	1.24496	0.628859	0.831608	2.37469	0.0935468	0.470429	0.524264	0.0856465	0.403368	3247.66	4997.08	3782.5	4150.39	3057.72	7765.34	1217.7	3276.44	1811.31	9029.85	2758.46	79595.8
P04406	GAPDH	0.866149	0.038713	0.258873	0.943969	0.282428	0.612069	0.79683	0.00754346	0.172484	0.919968	0.201635	0.531754	0.844127	0.035135	0.370036	1.08985	0.197795	0.542954	140491	157918	158658	138740	149904	131843	176946	154560	166626	166812	181224	179664
P04439	HLA-A	1.34439	0.216319	0.509955	1.19602	0.487582	0.757068	1.27433	0.173038	0.476256	0.94789	0.798752	0.909713	1.06547	0.629557	0.845413	0.889642	0.588771	0.825173	1489.79	1641.21	1056.79	1281.92	1394.76	1292.88	860.528	1469	1396.1	1391.52	869.929	853.568
P04632	CAPNS1	0.81172	0.287193	0.571357	0.998984	0.975438	0.988336	0.826453	0.303447	0.603341	1.01815	0.744571	0.885119	0.827294	0.19727	0.576964	1.2307	0.200048	0.545124	4860.32	4237.86	3943.74	4338.73	4474.3	4465.61	4500.32	4969.9	6580.47	4021.55	5448.32	6597.15
P04792	HSPB1	1.58187	0.00773004	0.1442	1.01822	0.8318	0.937764	1.18703	0.026916	0.258735	0.750392	0.0266192	0.258632	1.16579	0.0648784	0.428721	0.643678	0.0112358	0.193272	8938.32	10940	8417.83	7124.82	7309.71	6798.7	6017.92	5486.79	6708.93	5546.1	5852.91	6488.76
P04843	RPN1	1.19021	0.100255	0.381711	1.15991	0.11434	0.428153	1.15293	0.107584	0.407381	0.968676	0.628461	0.831608	0.993986	0.912378	0.965609	0.974537	0.715239	0.897946	4133.93	4911.64	4634.99	4420.79	4209.95	4621.28	4551.93	4656.11	4124.17	3975.02	4160.91	3358.26
P04844	RPN2	0.931678	0.44852	0.699209	1.04886	0.610183	0.825614	1.08285	0.552314	0.79568	1.16226	0.255762	0.581762	1.0324	0.826582	0.928452	1.12578	0.209857	0.553926	3252.37	3345.59	3849.48	3461.33	4793.77	3887.49	4373.2	3579.67	3808.65	3296.68	4101.91	3814.98
P04899	GNAI2	1.33366	0.0044165	0.11756	1.2943	0.00285035	0.155091	1.32256	0.00213383	0.123371	0.991675	0.882238	0.953077	1.02183	0.588396	0.823699	0.970486	0.57194	0.815444	5536.2	4827.42	5162.22	5115.96	5371.95	4908.68	4802.97	5253.57	5011.08	3988.69	3651.96	4000.87
P05023	ATP1A1	1.15516	0.132771	0.422278	1.10583	0.283918	0.614097	1.2453	0.0792568	0.363771	1.07804	0.406856	0.703142	1.12613	0.232302	0.59919	0.957296	0.53122	0.793147	4259	4433.03	4895.67	5470.23	4830.3	4347.52	4042.56	4768.49	4196.4	3677.01	3631.03	4454.62
P05026	ATP1B1	2.85887	0.00388759	0.113905	1.11661	0.302797	0.632333	1.47128	0.0789747	0.363771	0.514638	0.0264447	0.258632	1.31764	0.11714	0.491514	0.390577	0.00311529	0.124348	535.418	679.937	877.519	399.314	404.556	273.202	274.323	260.867	282.238	290.592	207.477	233.995
P05067	APP	2.7841	0.00444493	0.11756	1.9403	0.0691627	0.364841	1.48944	0.0910665	0.375314	0.534982	0.0483088	0.318891	0.767637	0.45856	0.765765	0.696921	0.241285	0.58652	254.34	401.714	417.888	252.262	172.792	149.486	230.882	157.898	359.672	145.974	124.406	115.361
P05091	ALDH2	0.993552	0.854511	0.936988	1.24212	0.0958813	0.406363	1.05836	0.447318	0.729576	1.06523	0.637774	0.835628	0.852061	0.21226	0.585725	1.25018	0.264253	0.605266	853.292	1269.86	730.466	1125.17	950.784	963.807	1019.64	1159.64	1388.26	941.636	904.67	1025.83
P05114	HMGN1	1.01092	0.907274	0.959538	1.97796	0.075648	0.371475	3.18115	0.0422511	0.296306	3.14679	0.0719581	0.373605	1.6083	0.1741	0.557625	1.9566	0.140558	0.492659	1128.46	291.265	1141.07	2733.02	3731.4	1593.85	1645.74	1834.38	1530.31	1118.46	1004.46	410.214
P05121	SERPINE1	2.50402	0.243838	0.538048	0.972977	0.987249	0.991739	5.27674	0.0104471	0.198746	2.10731	0.198729	0.527586	5.4233	0.00685694	0.22982	0.388566	0.222425	0.564969	52.2673	88.3083	272.047	220.356	170.739	478.427	53.2283	52.0855	55.0173	39.3468	67.7092	57.7281
P05141	SLC25A5	1.22364	0.209681	0.503006	1.21761	0.403391	0.701556	1.10672	0.565669	0.803081	0.904443	0.370491	0.678406	0.908924	0.671093	0.860606	0.99507	0.876342	0.961337	3272.2	3465.12	3654.75	3243.17	3615.84	2540.03	3991.25	2490.5	3859.08	2747.9	2165.62	3579.2
P05161	ISG15	1.70103	0.0570674	0.305828	1.84564	0.101179	0.414029	1.70231	0.267317	0.567572	1.00075	0.807692	0.91685	0.922339	0.745565	0.891893	1.08502	0.838174	0.950187	16232.3	15311.1	13002.4	20724.5	16497.1	7357.86	18575.4	10288.8	19468.8	10277.9	5603.34	10306.4
P05166	PCCB	1.2351	NA	NA	3.4443	NA	NA	4.64345	NA	NA	3.75958	NA	NA	1.34816	0.152503	0.529511	2.78868	NA	NA	13.1495	11.8426	NA	40.0688	38.8516	62.0196	33.9849	32.7813	37.7765	10.1175	NA	NA
P05198	EIF2S1	0.929382	0.190494	0.486102	0.975491	0.586968	0.815027	0.951527	0.449582	0.731263	1.02383	0.687787	0.858774	0.975434	0.585751	0.823218	1.04961	0.111523	0.443407	3569.56	3334.61	3314.89	3708.28	3188.46	3565.83	3548.07	3593.21	3584.8	3446.67	3940.29	3608.6
P05204	HMGN2	0.689607	0.52048	0.743181	1.43519	0.301408	0.630479	2.28961	0.0679477	0.339126	3.32016	0.00732805	0.173407	1.59534	0.103033	0.476017	2.08117	0.045357	0.336721	12427.9	6960.93	12205.2	42252.2	25735.9	36909.1	29926.3	18258.5	17567.6	26605.1	10557.3	8652.08
P05386	RPLP1	0.662227	0.0968937	0.378147	0.633021	0.179994	0.512563	0.837937	0.394102	0.684651	1.26533	0.369663	0.677394	1.32371	0.374127	0.710063	0.955897	0.743647	0.910222	33476.8	36606.5	57043.1	57569	37699.3	65588.7	68229.4	23337.1	29953.4	55789.5	57488.3	78690.1
P05387	RPLP2	1.06674	0.210904	0.503779	0.938295	0.293339	0.624963	0.831487	0.0893544	0.372574	0.779469	0.0245635	0.255968	0.886168	0.178899	0.560108	0.879595	0.0111921	0.193272	53663.8	53906.6	55209.7	36493.5	45862.1	44526.4	45213.1	49573.8	48393.6	50366.1	54967	47263.4
P05388	RPLP0	0.950255	0.449758	0.69932	1.04313	0.485868	0.756924	0.90268	0.269593	0.56784	0.949935	0.513209	0.767939	0.865362	0.114141	0.487695	1.09773	0.123574	0.465893	14406	16336.4	15592.3	14352.3	16519.7	13143	16657.7	16215.6	17989.7	14801.7	17348.7	16609.9
P05412	JUN	NA	NA	NA	NA	NA	NA	NA	NA	NA	0.850947	0.50017	0.761376	2.9416	NA	NA	0.28928	NA	NA	276.162	322.63	450.827	205.658	383.435	304.077	101.211	NA	NA	NA	NA	NA
P05455	SSB	1.06689	0.152901	0.451226	1.06725	0.918918	0.970646	1.25579	0.0328462	0.275128	1.17706	0.0942414	0.400226	1.17666	0.422199	0.748262	1.00034	0.858949	0.955595	2882.9	2706.1	2997.31	3274.4	3802.14	3030.03	3403.74	3397.22	1788.28	2665.98	2593.62	2788.41
P05549	TFAP2A	1.58883	0.0275791	0.232141	1.0729	0.584309	0.81344	1.52176	0.159583	0.462628	0.957787	0.717825	0.871064	1.41837	0.183639	0.563022	0.675275	0.00385523	0.128696	44.2374	40.0637	38.8332	43.897	48.0207	26.0186	25.0312	29.9145	28.2037	21.0571	23.383	33.06
P05556	ITGB1	0.644645	0.00143283	0.101731	0.701861	0.00563868	0.175108	0.706589	0.00722362	0.170077	1.09609	0.311496	0.627108	1.00674	0.945419	0.980297	1.08876	0.324424	0.64911	1151.95	1042.7	1224.83	1138.58	1207.13	1402.35	1232.71	1369.99	1120.28	1870.97	1750.74	1682.73
P05783	KRT18	0.857508	0.0356125	0.251989	0.986845	0.791423	0.913122	1.05121	0.409595	0.697614	1.22589	0.0154741	0.218833	1.06522	0.235526	0.601862	1.15083	0.0211604	0.244028	52853.7	49440.4	55109.5	60703.2	63051.3	69204.5	57878.8	61059.2	62206.7	57959.6	59877.7	65722.1
P05976	MYL1	0.788973	0.630995	0.811087	0.952954	0.987855	0.991739	0.752043	0.589943	0.815669	0.953192	0.985959	0.99526	0.78917	0.51554	0.797822	1.20784	0.581067	0.82152	1101.68	315.017	1210.88	1254.12	838.47	412	1328.75	1211.81	633.14	1338.06	500.416	1491.9
P06132	UROD	0.486028	NA	NA	1.11276	0.590587	0.815813	0.462462	0.131181	0.438276	0.951511	NA	NA	0.415599	0.012881	0.291235	2.2895	NA	NA	140.217	NA	281.3	247.201	224.595	129.82	489.656	537.204	420.731	208.127	543.11	549.664
P06396	GSN	0.84967	0.102611	0.382745	0.974002	0.745646	0.892074	0.910626	0.327389	0.628354	1.07174	0.547316	0.793721	0.934932	0.584352	0.82202	1.14633	0.269835	0.612365	1727.87	2183.84	1922.95	2204.79	2274.64	1773.8	2567.09	2175.86	1945.49	2447.93	2130.7	2288.34
P06454	PTMA	1.61001	0.141288	0.434786	2.00457	0.0540272	0.350812	1.60375	0.13416	0.440052	0.996111	0.999747	0.999747	0.800049	0.0498877	0.406182	1.24506	0.0941548	0.419463	78855.1	57170.2	67670.7	62286.6	63609.2	77008.1	91633.4	78427.8	83553.2	56856.7	46937.6	22723.9
P06493	CDK1	0.834906	0.0762599	0.348128	1.0186	0.928487	0.975017	0.594892	0.0224083	0.252545	0.712526	0.0761802	0.37928	0.584031	0.0337923	0.370036	1.22001	0.174975	0.520859	1647.84	1361.74	1527.19	1049.18	834.485	1348.9	2066.91	1490.43	1977.58	1844.17	1636.51	1953.19
P06576	ATP5F1B	0.911547	0.00292154	0.108727	1.05488	0.341387	0.659644	1.02889	0.374691	0.67044	1.12873	0.00936103	0.195233	0.97536	0.677074	0.861695	1.15724	0.0359826	0.310088	15150.4	14926.9	15236.3	17698	17192.5	16256.1	16400	16957.6	19081.1	16348.4	16362.2	17000.1
P06703	S100A6	1.09344	0.748147	0.880553	1.34368	0.345753	0.662374	1.27171	0.279839	0.578156	1.16304	0.482772	0.751013	0.946436	0.909773	0.965513	1.22886	0.511229	0.777385	63374.9	110842	68616.7	102016	71944.8	108465	62850	122748	112812	90451.4	77259.4	54372.5
P06730	EIF4E	0.89521	0.671509	0.838528	1.23707	0.3877	0.696488	0.861062	0.582129	0.808588	0.961854	0.943314	0.980034	0.69605	0.094585	0.470871	1.38188	0.264025	0.605266	843.022	959.532	1880.3	1145.27	1363.61	1033.49	1607.02	2147.33	1334.9	1534.18	1667.92	911.86
P06733	ENO1	0.859082	0.0113313	0.1699	1.0113	0.845279	0.945022	0.944469	0.0211244	0.248769	1.09939	0.0596632	0.351379	0.933916	0.226113	0.594854	1.17719	0.0438051	0.336721	79956.7	86065.1	76644.4	90151.1	90213.2	86421.6	86968.3	99025.7	99669.7	94615.8	94879.3	92976.6
P06737	PYGL	0.925357	0.347739	0.624511	0.964191	0.211511	0.539019	0.812122	0.000621769	0.0924105	0.87763	0.184812	0.514474	0.842283	0.00222638	0.225751	1.04197	0.588578	0.825173	1720.85	1374.45	1738.43	1380.35	1453.67	1408.21	1666.85	1740.72	1629.02	1773.37	1689.36	1760.91
P06744	GPI	0.797615	0.0877403	0.365812	0.949913	0.481649	0.756103	0.796664	0.00870144	0.186415	0.998808	0.948608	0.98048	0.83867	0.0621086	0.425357	1.19094	0.190621	0.535965	18161.7	13536.8	18165	15701.1	16574.8	17528.1	20670.6	21189.6	17524.3	20601.3	19696	22218.5
P06748	NPM1	0.899019	0.067342	0.329743	0.967649	0.710512	0.876338	1.01533	0.845859	0.938116	1.12937	0.145131	0.464456	1.04927	0.664336	0.860606	1.07634	0.591495	0.825173	42840.9	46605.9	41374.4	49948.6	53580	44217	51199	37685.5	51923.5	47408.8	50902.8	47204
P06753	TPM3	0.911377	0.398479	0.663175	0.935144	0.312835	0.642148	0.714598	0.0376171	0.284154	0.784086	0.17004	0.49523	0.764159	0.0744907	0.439747	1.02608	0.777121	0.926337	6577.47	6869.01	4983.72	4077.73	4529.09	5844.04	5965.15	6886.5	6059.16	6807.44	7133.72	6281.19
P06756	ITGAV	0.822644	NA	NA	0.665027	NA	NA	1.00968	NA	NA	1.22736	NA	NA	1.51825	NA	NA	0.808402	NA	NA	7.32928	24.1744	NA	NA	7.59531	31.071	NA	12.7338	NA	NA	25.1806	13.115
Q16778	H2BC21	0.939981	0.634554	0.814361	0.968149	0.791036	0.913112	1.061	0.497847	0.75803	1.12875	0.225146	0.557428	1.09591	0.153	0.529511	1.02997	0.742064	0.910181	143494	156128	116969	163294	150073	156860	136164	136146	156765	149026	168456	125710
P07099	EPHX1	1.64527	0.0923319	0.369277	1.8131	0.0587106	0.353728	1.97131	0.0273097	0.258735	1.19817	0.194046	0.522279	1.08726	0.47774	0.774949	1.10201	0.586238	0.825173	409.122	271.877	331.334	434.958	394.096	383.893	374.866	297.277	443.457	142.815	181.546	290.939
P07108	DBI	1.13454	0.458149	0.705867	1.20363	0.315014	0.6428	0.809662	0.42015	0.705592	0.713646	0.127936	0.439122	0.672685	0.0902624	0.462477	1.06089	0.591907	0.825173	15157.9	11885.5	12980.3	10328.4	11663.8	6570.52	13006.5	13196.5	16257.8	13777.6	8273.45	13226.4
P07195	LDHB	1.02383	0.628141	0.810006	1.13108	0.0566122	0.351097	1.04553	0.371648	0.668012	1.02119	0.462798	0.739575	0.924357	0.0332288	0.370036	1.10476	0.0232418	0.258161	41691.8	44536.8	42085.7	42371.5	43926	44735.9	45504.7	48287.4	47964.2	45261.5	39128.1	40938.2
P07203	GPX1	0.772759	0.103259	0.383537	0.818409	0.187903	0.518614	0.711189	0.0733723	0.349658	0.920325	0.303105	0.622648	0.86899	0.13583	0.516282	1.05907	0.07136	0.376884	1291.67	1305.78	1278.49	1203.83	1030.65	1332.63	1427.92	1323.41	1353.57	1348.7	2015.99	1651.01
P07237	P4HB	0.978328	0.690604	0.849777	1.03631	0.399057	0.699653	1.177	0.0845156	0.367048	1.20307	0.0950665	0.400226	1.13576	0.16412	0.542336	1.05927	0.379817	0.69054	9085.08	9875.11	10876.5	13248.3	10550	12097.6	9906.54	10875.8	10822.9	9779.76	10170.7	10547.2
P07311	ACYP1	2.13061	NA	NA	2.24026	NA	NA	1.50238	NA	NA	0.705142	NA	NA	0.670627	NA	NA	1.05147	0.812449	0.94362	183.471	223.441	97.0364	129.388	107.515	NA	121.07	189.189	219.626	80.3235	77.362	NA
P07339	CTSD	0.67324	0.00132882	0.101731	0.85548	0.0470888	0.346849	0.980645	0.800162	0.913484	1.45661	0.0253783	0.255968	1.14631	0.300306	0.647791	1.27069	0.0162791	0.228951	2682.68	3062.18	2911.51	4691.56	4493.23	3424.13	3794.15	3865.03	3340.39	4556.08	4168.97	4132.72
P07355	ANXA2	0.906308	0.1196	0.409523	0.997981	0.935942	0.978043	0.95122	0.106432	0.404146	1.04955	0.389537	0.690651	0.953144	0.177862	0.560108	1.10115	0.140573	0.492659	98304.5	105469	116279	115655	108296	111961	122478	113520	116427	115382	116574	121181
P07384	CAPN1	1.3453	0.380473	0.649657	1.01665	0.772864	0.90858	1.3389	0.366883	0.665643	0.995245	0.977805	0.992498	1.31698	0.172711	0.554672	0.755702	0.220539	0.563751	384.141	426.904	292.294	395.843	379.45	322.798	343.348	295.462	194.985	354.459	366.42	99.2632
P07437	TUBB	0.855605	0.117551	0.408844	0.920525	0.361869	0.679803	0.812792	0.0582902	0.322358	0.949962	0.0834016	0.385087	0.882966	0.00404681	0.225751	1.07588	0.0105853	0.193272	13507.8	13749.8	13160.9	12972.5	13089.5	12334.1	14293.7	14777	14414.5	13503.9	17136.2	16599.5
P07602	PSAP	1.05692	0.588847	0.784912	1.16356	0.0022065	0.155091	1.38336	0.040982	0.294427	1.30886	0.114579	0.418987	1.18891	0.19274	0.573062	1.1009	0.276453	0.613834	3408.56	2581.39	3085.28	4788.8	3693.88	3395.53	3339.89	3294.82	3356.17	2743.96	2908.35	2934.18
P07686	HEXB	0.934169	0.695187	0.850573	1.64005	0.0231934	0.283006	1.2755	0.344249	0.645085	1.36539	0.202244	0.531754	0.777724	0.222751	0.592677	1.75562	0.00459285	0.138282	62.8021	75.0999	77.5145	67.0186	110.697	116.412	116.271	116.868	145.051	74.9424	93.8165	61.8379
P07711	CTSL	1.08216	0.855908	0.937035	1.81513	0.00197385	0.155091	1.89534	0.0118515	0.211589	1.75144	0.0722975	0.374095	1.04419	0.83241	0.931933	1.67732	0.0579501	0.357708	571.178	363.968	742.102	823.824	885.129	1228.65	877.993	1002.85	932.435	443.896	563.119	542.893
P07737	PFN1	0.765418	0.0172912	0.196892	0.833772	0.0209665	0.269752	0.842201	0.179765	0.481799	1.10031	0.51472	0.769579	1.01011	0.999869	0.999905	1.0893	0.282254	0.614596	49528.5	45391.2	40200.5	40466.4	49588.2	58620.1	49076.4	45945	52165.4	62657.5	56139.7	57734
P07741	APRT	0.755644	0.24713	0.539413	1.09464	0.775941	0.90858	1.46054	0.121099	0.423117	1.93284	0.0855445	0.388423	1.33426	0.309122	0.65581	1.44862	0.267317	0.610457	664.459	462.861	1094.91	982.053	1599.36	1713.8	1492.73	855.769	870.662	943.685	944.505	1052.65
P07814	EPRS1	1.037	0.563963	0.77282	1.1318	0.107868	0.420633	1.27304	0.0315638	0.271952	1.22762	0.0789391	0.37928	1.1248	0.26416	0.616625	1.09141	0.309052	0.639581	1342.88	1127.33	1230.43	1689	1527.86	1326.11	1220.15	1476.58	1342.19	1161.01	1169.52	1238.06
P07858	CTSB	0.921922	0.46457	0.709792	0.961741	0.760227	0.901276	0.997562	0.963419	0.98623	1.08205	0.593872	0.811366	1.03725	0.841153	0.933803	1.04319	0.501738	0.771449	2246.07	2335.28	2209.63	2780.12	2638.25	1929.78	2171.7	2321.11	2591.47	2045.65	2564.89	2755.56
P07900	HSP90AA1	1.28914	0.00545999	0.119822	1.05597	0.224462	0.550068	1.06563	0.265694	0.56564	0.826621	0.0200208	0.234034	1.00914	0.860264	0.93861	0.819132	0.0082616	0.178239	55978.9	61369.2	54892	50855.9	44746.3	46775	48945.2	46787.9	45354.3	45115.1	46578.4	41915.2
P07910	HNRNPC	0.998071	0.936256	0.972826	1.02333	0.579711	0.811358	1.17197	0.0808428	0.364256	1.17423	0.161249	0.479398	1.14525	0.132586	0.51435	1.0253	0.724438	0.900112	18019	18192.9	14698.8	17799.9	19821.3	22159.7	16345.2	17940.7	17913.1	17163.4	16312	17533.7
P07919	UQCRH	0.921655	0.506223	0.732627	1.09308	0.213699	0.539673	0.849056	0.392873	0.684651	0.921229	0.687213	0.858774	0.776752	0.251268	0.610085	1.186	0.256608	0.598773	4539.32	3156.81	4749.62	4679.63	4376.99	2408.77	5431.87	4610.07	4718.74	4361.85	4768.89	4372.96
P07942	LAMB1	2.0092	0.0352457	0.250982	0.274229	NA	NA	1.38468	0.675143	0.857898	0.689169	0.285681	0.605397	5.04935	NA	NA	0.136487	NA	NA	82.7328	59.5592	46.8022	6.15853	111.331	12.8284	8.60295	NA	NA	23.2818	32.4627	38.3696
P07948	LYN	1.66231	0.161169	0.457183	1.48271	NA	NA	0.770082	NA	NA	0.463261	NA	NA	0.519374	NA	NA	0.891961	NA	NA	51.0572	32.3431	50.2342	12.8824	28.3894	NA	NA	NA	39.7323	36.0869	13.9406	30.3637
P07951	TPM2	0.854088	0.484633	0.722718	0.569985	0.116082	0.428927	0.173653	0.00120169	0.123371	0.20332	0.00613996	0.160344	0.304663	0.035834	0.370036	0.667361	0.302592	0.633555	1505.18	828.744	1778.76	226.354	391.406	218.431	1524.95	571.664	648.03	1529.69	1348.8	1936.8
P07954	FH	0.75407	0.184062	0.479315	1.03305	0.789342	0.913112	0.972521	0.846198	0.938116	1.2897	0.362189	0.672715	0.941408	0.692107	0.866041	1.36996	0.0980358	0.429816	1881.62	1286.18	1265.78	2275.79	1256.54	2185.64	1787.3	1950.89	2335.65	1811.37	2440.88	1627.28
P08047	SP1	0.948671	0.727956	0.869561	1.01669	NA	NA	1.32138	0.295375	0.593102	1.39287	0.23522	0.566971	1.29968	NA	NA	1.0717	NA	NA	149.846	107.647	157.018	131.857	193.474	252.03	151.256	144.9	NA	132.476	174.572	129.891
P08133	ANXA6	0.751458	0.26808	0.554062	1.18164	0.636935	0.836966	1.24617	0.42294	0.707701	1.65834	0.174675	0.501606	1.05462	0.835049	0.93246	1.57246	0.242554	0.587545	88.2578	36.7171	46.2877	72.2279	77.9357	133.849	63.0453	74.403	131.855	85.5583	76.805	65.5439
P08134	RHOC	1.15159	NA	NA	0.441859	0.204324	0.53252	1.99317	0.0983372	0.392359	1.7308	NA	NA	4.51088	0.0142821	0.300909	0.383695	NA	NA	2207.33	NA	783.293	2440.82	2660.73	2662.7	638.005	851.437	231.787	1459.25	1889.45	546.724
P08174	CD55	1.11228	0.642775	0.818818	1.33495	0.0282743	0.295685	1.29804	0.0614633	0.326249	1.16702	0.401664	0.701048	0.972351	0.799115	0.919508	1.2002	0.313998	0.643006	3680.74	6355.17	5296.19	5207.42	5684.45	7000.94	6391.42	6708.45	5301.72	4923.39	4650.52	4210.53
P08195	SLC3A2	1.0878	0.421695	0.680789	1.20744	0.13326	0.449031	0.940094	0.651914	0.845844	0.864219	0.0818986	0.382452	0.778581	0.0184555	0.319359	1.10999	0.0896211	0.408824	7399.45	8230.34	7655.12	5994.05	7199.13	6930.09	8123.32	9155.15	8567.6	7311.07	5869.76	8224.76
P08237	PFKM	0.798906	0.487916	0.725343	0.87402	0.705355	0.873917	0.821534	0.546597	0.791119	1.02832	0.867254	0.949005	0.939948	0.592358	0.825467	1.09402	0.492794	0.763861	465.558	732.454	614.937	484.411	701.747	678.141	715.095	613.841	654.47	464.685	889.242	915.364
P08238	HSP90AB1	1.09508	0.00255273	0.106036	0.905659	0.0489497	0.349889	0.946589	0.125956	0.428908	0.864403	0.00713816	0.172226	1.04519	0.367299	0.703192	0.827026	0.00599618	0.15493	35675.3	34506.2	34969.6	30099.6	28973.5	31819.8	31005.1	27752.8	28204.8	31446.5	32097	32478
P08240	SRPRA	0.324665	0.00895521	0.152182	0.689826	0.212415	0.539019	1.0223	0.785483	0.90498	3.14877	0.00527825	0.160344	1.48196	0.155578	0.530312	2.12473	0.0929071	0.417365	38.5429	24.4533	51.0663	118.467	125.335	115.354	95.0068	45.4576	101.888	124.648	134.4	92.2758
P08243	ASNS	1.17336	0.561327	0.772246	3.63288	0.0264437	0.293394	2.17143	0.0753379	0.356036	1.85061	0.0292074	0.264263	0.597714	0.0367333	0.370036	3.09614	0.00933229	0.189476	118.208	73.2697	62.9749	172.168	149.874	148.85	281.233	190.489	316.1	126.418	33.951	56.4898
P08559	PDHA1	1.19882	0.395659	0.661721	0.828	0.473308	0.749352	0.904809	0.566293	0.803487	0.754747	0.437007	0.720295	1.09277	0.930669	0.975035	0.690676	0.322739	0.648358	211.689	360.186	296.44	343.932	264.997	46.429	219.675	301.369	78.6808	274.465	212.725	237.116
P08574	CYC1	0.933501	0.503392	0.731661	1.1779	0.228477	0.555251	0.951105	0.697305	0.868164	1.01886	0.956871	0.984061	0.807456	0.215457	0.58894	1.26181	0.0930098	0.417365	1017.65	1212.08	1036.86	857.841	1236.22	1234.14	1550.72	1418.29	1152.82	1314.22	1161.09	1023.99
P08579	SNRPB2	1.24025	0.416244	0.675731	1.06744	0.942979	0.980857	1.61075	0.0468459	0.309186	1.29873	0.220273	0.551811	1.50898	0.231345	0.598286	0.860664	0.583575	0.823148	1876.74	1590.8	1044.6	1637.92	2031.08	2191.03	1963.87	1337.19	582.372	1495.92	1244.32	897.843
P08581	MET	1.58696	0.294968	0.577497	2.38651	0.165362	0.49316	0.77213	NA	NA	0.486546	NA	NA	0.323539	NA	NA	1.50383	0.509163	0.777077	10.745	15.9942	27.0275	NA	NA	8.72	47.4232	13.1722	20.2604	7.63381	7.25502	18.9915
P08582	MELTF	3.75646	NA	NA	5.08365	0.372301	0.682632	1.12428	0.721892	0.879437	0.299293	NA	NA	0.221157	0.446809	0.760644	1.35331	NA	NA	12.0781	NA	146.024	17.1134	38.8848	14.9802	12.7333	32.0386	276.17	10.5528	13.7822	38.7972
P08621	SNRNP70	1.40745	0.0310719	0.239256	1.37416	0.0545231	0.350812	1.38879	0.0580811	0.321951	0.986741	0.834482	0.931235	1.01065	0.930216	0.975035	0.976342	0.720657	0.900112	2655.33	2931.84	2909.19	3220.25	2564.33	2599.13	3120.34	2570.29	2604.73	2096.47	1633.47	2306.75
P08648	ITGA5	1.78897	0.0151832	0.186052	1.71289	0.00533558	0.175108	1.59398	0.0715397	0.345775	0.891008	0.53133	0.784404	0.930582	0.579369	0.819091	0.957474	0.772849	0.923539	550.162	750.635	757.985	578.329	794.999	461.064	653.458	688.244	629.529	327.163	369.109	454.549
P08670	VIM	0.919999	0.0151613	0.186052	0.973497	0.168336	0.495823	1.06745	0.00151073	0.123371	1.16027	0.00186103	0.117436	1.09651	0.00436278	0.225751	1.05815	0.0822053	0.396925	55836.5	59733.3	57416	66273.9	67587.7	66849.4	59572.8	60781.6	62690.5	62960.1	63164.9	61903.2
P08708	RPS17	0.907089	0.0495235	0.290169	0.977493	0.750343	0.895224	1.196	0.00752658	0.172484	1.31851	3.23e-05	0.0397043	1.22354	0.0435005	0.385665	1.07761	0.375347	0.687816	24514.1	25040.1	24831.2	31978.4	33305.7	32793.7	23620.9	26454	30083.9	27320.9	25731.4	28952.2
P08754	GNAI3	0.890507	0.472334	0.714849	0.998877	0.92542	0.974523	1.24518	0.197941	0.502323	1.39828	0.0171153	0.222862	1.24658	0.0703936	0.435549	1.1217	0.0669732	0.373379	686.254	633.047	634.687	1057.39	861.086	813.755	737.254	773.682	680.842	578.555	724.11	891.578
P08758	ANXA5	0.764707	0.0226536	0.215238	1.11643	0.173529	0.502948	0.956842	0.568727	0.80528	1.25125	0.00387744	0.146806	0.857054	0.00452698	0.225751	1.45995	0.00102964	0.0822716	11732.7	12286.4	13295.2	15705	15694.7	15289.8	18173.3	17359.8	18943.8	14977.4	15432.5	18385.7
P08865	RPSA	0.957406	0.536056	0.752786	0.852581	0.0309249	0.298182	0.817163	0.0139394	0.214568	0.853518	0.0305808	0.269461	0.958457	0.124435	0.507602	0.890512	0.0768286	0.385232	27224.4	28564.1	24492.9	22247.1	22856.3	23418.1	24602.3	23446.1	23443.1	26097.6	30431.4	27324
P08962	CD63	2.57338	0.00288399	0.108727	1.32662	0.367883	0.681763	2.42464	0.00234786	0.123371	0.942201	0.563711	0.798595	1.82769	0.0406891	0.373254	0.515516	0.0364361	0.310145	6551.04	7876.04	8520.38	7270.14	7675.35	6675.63	3457.1	2731.25	5641.43	3129.65	3485.83	2301.76
P09001	MRPL3	0.639894	NA	NA	1.25901	NA	NA	0.58185	NA	NA	0.909291	NA	NA	0.462149	0.0677529	0.431795	1.96753	NA	NA	87.8036	57.8262	NA	102.276	61.341	35.013	106.494	154.672	168.63	NA	82.5219	145.063
P09012	SNRPA	1.47594	0.11012	0.396995	1.34606	0.00278301	0.155091	1.2748	0.0162986	0.221633	0.863719	0.53413	0.785825	0.947061	0.280502	0.631301	0.912	0.727667	0.900766	2615.6	2633.05	1565.59	2095.26	1981.07	1809.26	2043.76	2129.08	2041.74	1514.92	1665.79	1436.16
P09038	FGF2	0.876286	0.343415	0.62149	0.951185	0.677831	0.858302	0.87907	0.236438	0.538038	1.00318	0.926832	0.971851	0.924183	0.565958	0.809686	1.08547	0.599694	0.829434	703.744	747.274	996.778	911.199	785.401	758.971	757.08	1062.02	837.918	970.201	1018.75	804.421
P09104	ENO2	0.568184	0.0233755	0.216769	1.26332	0.466355	0.744689	1.2164	0.140974	0.443435	2.14086	0.0116516	0.209749	0.962859	0.980828	0.9959	2.22344	0.0464774	0.336721	359.838	236.565	219.582	672.211	497.144	577.552	517.792	415.309	881.19	515.569	425.949	494.608
P09110	ACAA1	0.865638	0.915278	0.96148	1.29877	0.370418	0.68219	1.32682	0.356449	0.660704	1.53277	0.116099	0.419866	1.0216	0.859789	0.93861	1.50036	0.117474	0.453245	231.132	226.834	118.906	277.513	264.652	342.047	319.09	272.17	274.255	93.1095	351.775	221.528
P09132	SRP19	NA	NA	NA	NA	NA	NA	NA	NA	NA	0.881462	0.669395	0.847855	1.41878	0.793864	0.916054	0.621282	0.322123	0.647644	264.546	255.466	640.004	614.226	312.819	95.4659	188.672	376.957	155.069	NA	NA	NA
P09211	GSTP1	0.903587	0.0974744	0.378147	1.14931	0.288626	0.618549	0.904972	0.36315	0.662756	1.00153	0.944085	0.980034	0.787406	0.168158	0.551648	1.27194	0.0938677	0.419463	20693.7	21437.1	23055.5	19716.6	26323.7	19245.9	31529.9	22507.1	28876	23320.8	23090.6	25730.3
P09234	SNRPC	0.867588	0.274975	0.562943	0.859292	0.228933	0.555251	0.801076	0.290189	0.586533	0.923337	0.643313	0.838115	0.93225	0.662016	0.860606	0.990439	0.952742	0.987451	2726.95	1964.01	2321.53	2954.73	2044.6	1475.56	2283.57	2675.49	1986.37	2347.63	2898.12	2836.99
P09382	LGALS1	0.892568	0.41908	0.678056	1.10226	0.183762	0.518614	0.992217	0.90171	0.962418	1.11164	0.493237	0.758295	0.900165	0.276552	0.628153	1.23493	0.187898	0.533743	33081.9	52955	44633.8	54987.9	42212.4	48058.9	50796.6	52356.3	58216.7	47916.3	52977	45505.4
P09417	QDPR	0.628944	NA	NA	1.00986	NA	NA	0.794161	NA	NA	1.26269	NA	NA	0.786403	0.762015	0.89856	1.60565	NA	NA	100.833	NA	70.3086	85.936	188.141	50.0714	263.517	63.1613	85.5124	78.2902	NA	193.82
P09429	HMGB1	0.864267	0.0727898	0.340121	1.01809	0.761515	0.901276	0.754501	0.0644512	0.331026	0.872995	0.296158	0.615058	0.741093	0.0576724	0.416839	1.17798	0.0633039	0.367791	49104.8	55388.6	46843.6	34998	47389.8	49728.8	62829.6	54796.9	60646.1	58841.2	54662.8	61600.3
P09493	TPM1	0.698142	0.234027	0.52824	0.486404	NA	NA	1.03334	0.769996	0.898895	1.48013	0.795705	0.90827	2.12445	NA	NA	0.696712	NA	NA	80.1805	107.615	64.5356	129.139	32.8945	211.449	48.3096	NA	68.8917	160.208	119.781	81.4429
P09496	CLTA	0.806987	0.706363	0.857295	0.35698	0.069486	0.365748	0.91054	0.943447	0.979192	1.12832	0.667928	0.847214	2.55068	0.0406036	0.373254	0.442361	0.0492314	0.33717	1796.37	1618.53	2682.73	2404.59	1553	2922.49	616.166	1427.06	654.129	4170.23	1529.03	1856.8
P09497	CLTB	1.00977	0.851546	0.934803	0.810542	0.490984	0.759422	0.863657	0.663192	0.852972	0.855305	0.263691	0.590143	1.06553	0.573231	0.814289	0.802704	0.0738654	0.379595	922.168	1232.16	1068.28	1084.68	848.4	823.236	829.797	843.279	913.729	1312.88	659.061	1219.51
P09525	ANXA4	0.898684	0.275825	0.562943	0.676351	0.0517245	0.350812	1.08945	0.583887	0.809611	1.21228	0.173069	0.498738	1.61078	0.0426965	0.383641	0.752601	0.0720432	0.377918	776.45	775.821	805.288	1168.8	840.762	848.449	600.247	708.758	465.298	991.706	876.928	754.711
P09543	CNP	0.890013	0.934568	0.972015	0.39996	0.123327	0.432552	1.27228	0.477592	0.743892	1.42951	0.271376	0.595174	3.18103	0.0382098	0.370036	0.449387	0.0753485	0.383241	54.4197	75.9908	91.184	121.529	65.7213	129.521	15.5023	39.1953	44.8841	45.063	136.664	67.2514
P09601	HMOX1	715.85	NA	NA	50.9739	NA	NA	184.029	NA	NA	0.257077	6.82e-06	0.0167932	3.61025	8.11e-05	0.0782783	0.0712075	6.77e-06	0.0159607	10442.3	11358.7	11994.2	2919.52	2974.8	2793.66	823.732	893.174	689.565	NA	15.7366	NA
P09622	DLD	0.956043	0.721437	0.86544	0.851183	0.165549	0.49316	1.3505	0.0511121	0.314068	1.41259	0.179917	0.507597	1.58661	0.0193466	0.327152	0.890319	0.747869	0.912099	1690.72	965.565	1959.55	2576.42	2040.72	1903.16	1539.5	1172.85	1397.22	1746.3	1636.33	1445.43
P09651	HNRNPA1	0.870059	0.172984	0.472501	0.909716	0.146259	0.460105	0.907089	0.157528	0.460199	1.04256	0.61116	0.82373	0.997113	0.947475	0.980297	1.04558	0.575699	0.818134	46383	47193.1	37376.1	46861.4	47376.5	42287.7	46726.4	42959.4	47235.1	54097.8	46710.4	49701.4
P09661	SNRPA1	1.02635	0.915262	0.96148	1.07602	0.891755	0.962418	0.814472	0.113365	0.412835	0.79356	0.184237	0.514067	0.756931	0.346652	0.68712	1.04839	0.952722	0.987451	790.246	1162.35	1172.28	881.809	778.062	819.909	953.567	1566.63	755.904	1139.15	842.517	1062.98
P09669	COX6C	1.42521	0.581229	0.780921	0.964556	0.852061	0.945604	0.402999	0.159826	0.462628	0.282765	0.0982781	0.403934	0.417808	0.243818	0.604522	0.676782	0.507195	0.77571	8229.89	8816.66	2355.03	1606.62	3110.72	768.75	2184.24	2383.23	8563.17	7906.77	3329.42	2376.95
P09874	PARP1	0.854001	0.0743814	0.343321	0.847035	0.119256	0.431156	0.720937	0.0163632	0.221633	0.844187	0.12096	0.425908	0.85113	0.19417	0.575912	0.991843	0.908608	0.97199	2824.64	2381.11	2504.05	1887.68	2407.05	2213.78	2186.02	2771.22	2689.67	2963.27	3251.88	2812.7
P09913	IFIT2	0.911738	0.734574	0.874384	0.86196	0.567332	0.801564	0.869419	0.580549	0.807894	0.953585	0.838779	0.934043	1.00865	0.912666	0.965609	0.945404	0.793723	0.936822	736.284	483.876	493.987	623.227	480.407	530.95	434.083	648.707	537.771	455.413	590.201	834.473
P09914	IFIT1	1.23996	0.0182348	0.198803	1.06681	0.557242	0.796118	0.999302	0.989182	0.994961	0.805914	0.0186665	0.22929	0.936723	0.553731	0.808734	0.860355	0.170602	0.518158	2331.49	2057.46	2072.21	1867.04	1704.9	1635.19	1862.84	2114.66	1581.39	1611.87	1833.89	1765.01
P09960	LTA4H	0.953708	0.666251	0.834769	1.1406	0.105239	0.42023	1.13277	0.522729	0.775451	1.18776	0.416004	0.70846	0.993137	0.866454	0.94158	1.19597	0.172852	0.519297	1418.2	1037.84	1451.71	1437.04	1984.53	1219.9	1669.07	1482.34	1522.13	1392.53	1472.66	1232.24
P09972	ALDOC	0.817931	0.0725464	0.340121	0.92071	0.195009	0.526507	0.823109	0.034443	0.278433	1.00633	0.919521	0.969922	0.893993	0.133249	0.514754	1.12566	0.214697	0.557628	2841.92	2570.05	2195.27	2314	2702.01	2639.38	2973.68	2654.24	2935.23	2981.69	2972.81	3346.09
Q71UI9	H2AZ2	0.807964	0.432308	0.688864	1.01465	0.844867	0.944999	1.22105	0.265648	0.56564	1.51127	0.159167	0.476357	1.20342	0.152502	0.529511	1.25581	0.336797	0.66368	5145.04	7157.31	2960.85	6582.57	7634.83	8849.39	5686.99	6674.6	6806.04	5045.72	5756.16	8089.05
Q99878	H2AC14	0.798226	0.900844	0.957568	0.214356	0.222522	0.549258	1.43338	0.575749	0.807232	1.79571	0.441083	0.722712	6.68693	0.0657461	0.429558	0.26854	0.209257	0.553179	4095.29	522.059	1175.84	3070.59	6321.07	1011.21	578.904	826.049	150.748	383.122	4923.9	1950.55
P0DMV9	HSPA1B	4.75189	3.72e-05	0.0224268	1.08982	0.340656	0.659529	1.78975	0.00117554	0.123371	0.376641	0.000179633	0.0488375	1.64224	0.00253679	0.225751	0.229345	5.39e-05	0.0266944	164815	191514	159279	70781.9	61440.6	61976.3	44111	36998.4	37142.7	38322	37783.1	32400.8
P0DN76	U2AF1L5	0.951473	0.794111	0.903607	1.08675	0.498993	0.76475	0.781548	0.325497	0.627439	0.821409	0.474253	0.74641	0.719161	0.149028	0.529394	1.14218	0.415693	0.713069	3125.39	1804.55	2927.15	1874.16	3055.03	1524.69	3194.11	2895.28	2884.81	3506.86	2391.19	2359.78
P0DP25	CALM3	0.931961	0.514764	0.740861	0.991174	0.973557	0.988336	0.947466	0.675592	0.857898	1.01664	0.904317	0.963013	0.955903	0.615937	0.83957	1.06354	0.289946	0.620923	37248.1	35127.4	37683.4	36479	42853.4	32557.5	36579.9	38054.5	42417.2	33627.3	45339.8	39126.8
P0DPB6	POLR1D	0.725058	0.91928	0.964845	0.800961	0.996202	0.997441	0.588229	0.700801	0.869625	0.811286	0.529212	0.783157	0.734405	0.464439	0.769552	1.10469	0.862906	0.95751	154.802	78.4	159.314	113.656	99.7643	105.022	228.191	116.533	88.8822	101.207	61.0284	379.122
P10155	RO60	1.16575	0.247112	0.539413	1.46827	0.0516911	0.350812	1.5382	0.0366286	0.283132	1.31949	0.0225788	0.248065	1.04762	0.677965	0.861695	1.25951	0.0430275	0.334104	195.291	182.496	189.339	239.545	285.385	223.387	264.783	243.969	205.547	198.969	157.264	130.256
P10321	HLA-C	1.46901	0.261092	0.546416	1.02231	0.823895	0.933566	1.29649	0.36306	0.662756	0.882563	0.705351	0.86834	1.2682	0.322559	0.666401	0.69592	0.225799	0.567359	3371.48	6753.61	4002.79	5615.92	3640.74	3212.08	3610.17	2725.49	3496.21	4109.06	3396.31	2111.91
P10412	H1-4	0.900007	NA	NA	0.174368	NA	NA	0.088282	NA	NA	0.0980903	NA	NA	0.506296	NA	NA	0.193741	NA	NA	2713.46	447.798	NA	NA	130.423	179.666	NA	NA	306.232	1327.85	3083.56	857.309
P10515	DLAT	1.23171	0.130246	0.416994	1.3847	0.106659	0.420623	1.20219	0.16977	0.473925	0.976031	0.867788	0.949032	0.868192	0.486113	0.778061	1.12421	0.565391	0.812999	497.861	413.825	576.749	548.144	398.247	506.369	631.386	412.127	629.801	372.939	400.186	435.306
P10586	PTPRF	0.806533	0.465267	0.709837	0.692957	0.252357	0.5799	0.592027	0.19516	0.501942	0.734038	0.285386	0.605397	0.854349	0.56632	0.809686	0.859179	0.408085	0.705391	45.3322	57.5346	43.6533	46.3119	18.4163	42.8233	29.9584	44.5673	51.3613	45.769	48.8689	87.0286
P10599	TXN	1.33604	0.0138666	0.181188	1.27415	0.0238795	0.285609	1.19169	0.133655	0.440052	0.891956	0.243492	0.57472	0.935286	0.455572	0.765765	0.953671	0.480712	0.75312	63880	63268.3	72466.6	57062.9	68052.6	52932	62438.9	59343	68585.1	54842.8	45552.3	49012.4
P10606	COX5B	0.516459	0.00827933	0.147012	0.827715	0.426133	0.716887	0.99956	0.961322	0.98623	1.93541	0.0028824	0.13909	1.20761	0.384762	0.721102	1.60267	0.139396	0.492557	900.272	862.473	1082.82	1676.03	1717.62	2113.69	1924.69	1701.49	934.344	1473.99	1844.92	2190.85
P10619	CTSA	0.794719	NA	NA	1.53876	NA	NA	1.77922	NA	NA	2.2388	NA	NA	1.15627	0.731107	0.886586	1.93624	NA	NA	29.9452	34.9225	NA	108.783	81.6153	27.441	24.2221	124.342	39.8345	63.383	NA	18.2405
P10620	MGST1	2.46275	0.00311572	0.111452	2.23463	0.0135172	0.229934	2.05089	0.0151514	0.218408	0.832764	0.253573	0.580908	0.917774	0.693117	0.866041	0.907373	0.524501	0.786433	3712.6	3691.26	2981.74	3223.83	2208.95	3215.97	3774.61	3315.87	2333.13	1480.89	1645.89	1090.3
P10644	PRKAR1A	1.02742	0.930984	0.969959	0.720061	0.0133143	0.229934	0.873491	0.477329	0.743892	0.850178	0.497715	0.761101	1.21308	0.535892	0.803011	0.700842	0.0726593	0.377918	310.38	371.847	485.251	205.018	407.446	380.101	243.568	285.771	288.879	389.141	339.755	407.422
P10768	ESD	1.01305	0.859685	0.939041	1.26593	0.0251163	0.286421	1.03109	0.833294	0.931628	1.01781	0.923394	0.970313	0.814492	0.105003	0.476203	1.24962	0.020724	0.243335	2852.91	2510.89	2929.25	2768.01	3298.06	2374.67	3395.29	3702.55	3265.36	2691.58	3016.97	2477.67
P10809	HSPD1	0.956286	0.485124	0.722895	1.15733	0.0547417	0.350812	1.02374	0.867233	0.950774	1.07054	0.555742	0.797017	0.884574	0.24364	0.604522	1.21023	0.018171	0.228951	19909.7	22576.1	20668.6	23451.3	18829.4	25328.7	26212.7	26375.1	23843.8	20127.9	22962.7	22950.8
P10909	CLU	NA	NA	NA	NA	NA	NA	NA	NA	NA	2.04231	0.249534	0.576146	6.14084	NA	NA	0.332579	NA	NA	116.591	73.5451	129.389	367.068	194.235	91.2681	27.702	NA	43.1429	NA	NA	NA
P11021	HSPA5	1.02809	0.0881442	0.36612	1.11277	0.0250234	0.286421	1.206	0.000227962	0.0677618	1.17306	0.000422358	0.0652933	1.08379	0.0613075	0.424877	1.08237	0.0611135	0.364534	27366.8	28202.9	27745.7	32619.3	33232.6	31881.6	28339	30983.2	30855.6	27172.2	27317.5	26549.6
P11047	LAMC1	1.78959	0.0120872	0.176314	0.49985	0.0289533	0.295685	0.800537	0.420111	0.705592	0.44733	0.0779922	0.37928	1.60155	0.509652	0.79582	0.27931	0.00207424	0.112973	267.465	227.822	276.238	213.549	77.3513	54.226	80.306	49.5094	85.6794	147.959	112.474	170.687
P11117	ACP2	3.48673	NA	NA	3.85906	NA	NA	3.00858	NA	NA	0.862868	NA	NA	0.779616	NA	NA	1.10679	NA	NA	54.1451	51.8739	NA	37.3033	48.6019	51.3154	NA	63.168	54.1723	NA	12.9342	17.4722
P11142	HSPA8	1.36962	0.000858421	0.0986775	0.951393	0.210683	0.539019	1.07077	0.24679	0.549501	0.781799	0.00633994	0.160344	1.12547	0.0631777	0.425357	0.69464	0.000240244	0.0581179	76519.7	82307.5	77669.9	64350.8	63928	56614.3	56371.4	52820	55088.9	55034.8	60442	57196.5
P11166	SLC2A1	0.965333	0.897353	0.956136	1.25992	0.196345	0.526507	0.978484	0.962405	0.98623	1.01362	0.895068	0.959392	0.776626	0.0759939	0.444328	1.30516	0.0588263	0.359275	3807.85	3639.47	4435.76	4158.71	4382.64	3503.63	4628.61	6020.61	4860.14	3366.96	5241.63	3701.25
P11169	SLC2A3	0.898114	0.284591	0.568743	1.29832	0.201826	0.531996	1.24085	0.177126	0.481467	1.38162	0.046301	0.315961	0.955733	0.852783	0.937338	1.44561	0.0758833	0.383999	4343.4	4720.93	4893.25	5215.73	7424.29	6644.03	5591.94	5843.92	8741.37	5676.23	5427.07	4437.7
P11172	UMPS	0.751283	0.521038	0.743181	1.151	0.537611	0.786287	0.93124	0.873169	0.952912	1.23953	0.648561	0.839882	0.809073	0.407994	0.738073	1.53204	0.0378921	0.318247	230.63	283.839	307.275	194.133	311.325	513.121	430.905	489.848	338.193	362.268	534.754	196.765
P11177	PDHB	0.974197	0.963137	0.98374	0.414106	0.0706768	0.367215	0.442088	0.199281	0.502323	0.453798	0.1791	0.507206	1.06757	0.805281	0.922225	0.425074	0.040315	0.325242	273.027	222.615	159.145	132.739	144.066	20.3359	101.78	123.134	53.4193	198.289	334.13	139.711
P11182	DBT	0.349885	NA	NA	0.514407	0.186567	0.518614	0.491496	NA	NA	1.40474	NA	NA	0.955462	NA	NA	1.47022	NA	NA	NA	5.88385	6.16111	7.36377	NA	9.55624	7.47021	8.73168	10.3612	29.5091	9.83608	12.293
P11216	PYGB	0.664096	0.0299385	0.237458	0.89335	0.0650065	0.359317	0.78641	0.0680742	0.339126	1.18418	0.312165	0.627108	0.880293	0.216635	0.58894	1.34521	0.064293	0.367791	355.228	443.708	291.427	384.492	511.524	395.169	502.485	473.329	490.955	540.685	588.882	512.307
P11233	RALA	1.12422	0.616976	0.803127	1.22845	0.368548	0.681785	1.15597	0.575104	0.807232	1.02824	0.920152	0.969922	0.940996	0.65775	0.860606	1.09271	0.551501	0.806416	1691.03	1241.96	1000.37	1050.92	1801.94	1191.56	1625.86	1326.56	1345.6	985.069	737.339	1776.33
P11234	RALB	0.870382	NA	NA	0.884639	0.704367	0.873588	0.475544	NA	NA	0.546362	NA	NA	0.537557	NA	NA	1.01638	NA	NA	NA	738.002	151.504	120.228	NA	365.764	187.492	581.582	587.04	687.642	295.533	549.783
P11279	LAMP1	0.699245	0.163055	0.458571	0.841505	0.517768	0.774978	1.21065	0.49736	0.75803	1.73136	0.0684765	0.36546	1.43867	0.249374	0.610081	1.20345	0.562081	0.812534	731.471	837.854	1061.21	1258.67	1187.33	2108.4	793.526	1534.33	837.849	934.673	1164.9	1662.38
P11310	ACADM	0.641737	0.196417	0.489464	0.714963	0.299497	0.6303	0.810853	0.47996	0.744428	1.26353	0.246457	0.576146	1.13412	0.447161	0.760644	1.11411	0.678133	0.874407	224.105	144.628	268.549	298.441	264.609	242.174	313.113	175.125	221.763	440.089	213.905	339.063
P11387	TOP1	0.959034	0.659708	0.832031	1.06769	0.656806	0.84722	1.1409	0.32328	0.626537	1.18964	0.171744	0.496083	1.06857	0.644931	0.852205	1.1133	0.430074	0.720961	1262.96	1316.3	1466.04	1897.95	1505.31	1409.17	1587.34	1703.92	1212.38	1495.4	1218.15	1504.55
P11388	TOP2A	0.947618	0.793959	0.903607	0.66196	0.0908389	0.397969	0.734423	0.12196	0.424021	0.775021	0.0940678	0.400226	1.10947	0.47723	0.774949	0.698552	0.0800981	0.39087	374.413	377.435	493.192	338.282	348.565	278.085	221.876	337.985	309.865	478.61	329.985	505.269
P11413	G6PD	0.974544	0.684292	0.846728	1.05281	0.475131	0.751746	0.942186	0.392069	0.684651	0.966797	0.656929	0.841594	0.894926	0.203638	0.583461	1.08031	0.340677	0.664907	2067.91	1922.06	1747.03	1663.48	1944.24	1938.79	1868.85	2098.68	2230.2	1821.42	2052.64	2012.79
P11498	PC	0.993662	0.895189	0.956053	1.02749	0.868952	0.952523	0.92084	0.332589	0.633667	0.926713	0.330984	0.639365	0.896206	0.439212	0.757288	1.03404	0.82417	0.944384	460.813	489.788	463.05	412.219	398.346	499.483	396.238	517.029	548.503	485.117	495.029	442.522
P11586	MTHFD1	0.982078	0.71902	0.86354	1.22125	0.223022	0.549258	0.848018	0.0172695	0.223823	0.863493	0.0273004	0.258703	0.694387	0.051584	0.407775	1.24353	0.189766	0.535366	1214.89	1084.93	1116.14	1012.06	932.12	1005.49	1526.76	1089.88	1631.23	1203.7	1085.45	1189.16
P11717	IGF2R	1.15232	0.017992	0.198751	1.40707	0.163161	0.490906	1.10802	0.300737	0.598956	0.961554	0.584889	0.806589	0.78747	0.334817	0.677956	1.22107	0.402738	0.703513	138.929	142.393	137.389	120.018	154.138	128.457	234.781	133.272	143.221	113.072	122.848	127.441
P11766	ADH5	1.29447	0.171579	0.470672	1.3659	0.0854563	0.387864	0.98971	0.891783	0.959381	0.764569	0.238098	0.568894	0.724584	0.151685	0.529511	1.05518	0.720325	0.900112	1673.37	1532.25	1137.1	1425.69	799.25	1095.36	1695.69	1251.72	1634.95	1313.5	932.668	1108.65
P11908	PRPS2	1.11223	NA	NA	0.959198	NA	NA	2.71166	NA	NA	2.43804	NA	NA	2.82701	NA	NA	0.86241	NA	NA	52.4029	NA	44.9308	118.652	NA	NA	40.6064	43.3352	NA	50.7402	NA	36.7719
P11940	PABPC1	0.819804	0.0242106	0.218706	0.843829	0.0528042	0.350812	0.773675	0.0575096	0.319938	0.943731	0.481269	0.750098	0.916862	0.34887	0.689279	1.02931	0.426983	0.720961	7150.31	7461	7306.73	6154.19	6475.83	8054.73	7103.71	7847.85	7608.79	7975.09	9409.51	9351.11
P12004	PCNA	1.03653	0.653709	0.826638	1.07614	0.318904	0.644208	1.10587	0.0137679	0.214568	1.06689	0.378482	0.685389	1.02762	0.665932	0.860606	1.03821	0.691851	0.885641	5368.07	4873.18	4285.91	5196.57	4947.2	5355.07	5398.34	4438.45	5245.5	4722.98	4667.37	4624.78
P12081	HARS1	0.782701	0.134534	0.424374	0.944666	0.185945	0.518614	0.502422	0.000420699	0.0833686	0.641909	0.0434151	0.310425	0.531852	0.000353701	0.108056	1.20693	0.20594	0.55207	517.453	678.803	827.627	388.324	466.824	444	832.363	812.306	798.018	869.995	809.644	906.129
P12109	COL6A1	1.91197	0.19966	0.493326	1.94021	0.164396	0.49316	1.85031	0.397602	0.689138	0.967749	0.755538	0.886262	0.953666	0.683808	0.863293	1.01477	0.868578	0.959792	20.3663	13.8708	27.7353	26.2858	6.66412	27.0238	20.5685	17.004	25.315	12.7189	16.238	3.45596
P12235	SLC25A4	2.79628	NA	NA	3.11923	NA	NA	1.96462	NA	NA	0.702585	NA	NA	0.629842	0.44679	0.760644	1.11549	NA	NA	NA	62.1062	43.346	57.7859	24.7692	28.5786	95.2109	56.2389	24.9971	18.8558	NA	NA
P12236	SLC25A6	1.06351	0.635475	0.814677	1.04646	0.727273	0.883849	1.17079	0.12311	0.424898	1.10087	0.356156	0.664017	1.11881	0.289618	0.637134	0.98397	0.903763	0.97199	11093.7	10712.9	8342.56	10459.3	11935.1	10796	8468.53	11506.4	9690.98	8896.79	10854.5	8597.44
P12268	IMPDH2	0.909242	0.153591	0.451226	1.12646	0.0368613	0.313713	0.974926	0.670643	0.855735	1.07224	0.293698	0.612015	0.86548	0.028452	0.358436	1.2389	0.00616229	0.155755	4235.95	4605.53	4846.3	5311.89	4668.9	4695.79	5612.35	5777.91	5567.49	4701.83	5000.49	5351.72
P12270	TPR	1.11627	0.325991	0.608604	1.02672	0.798225	0.916747	1.21401	0.164427	0.467711	1.08756	0.499476	0.761376	1.18241	0.206531	0.585725	0.91978	0.428382	0.720961	611.887	769.828	707.367	882.749	731.569	657.684	711.625	645.796	564.075	696.784	632.345	542.359
P12429	ANXA3	0.91055	0.505809	0.732467	1.09422	0.412744	0.706225	0.763284	0.0850042	0.367048	0.838267	0.190456	0.51906	0.697562	0.0131043	0.291235	1.20171	0.126745	0.47302	1654.08	1842.57	2215.98	1445.82	1520.79	1822.1	2081.31	2332.73	2450.89	1729.87	2365.35	2178.61
P12532	CKMT1A	0.533376	0.149839	0.449331	0.781149	0.507413	0.768115	1.30796	0.922795	0.971656	2.45224	0.433786	0.719372	1.67441	0.790441	0.914263	1.46454	0.360228	0.679482	44.1154	102.08	43.4081	345.544	44.0323	75.3748	54.068	134.802	88.8107	73.4296	167.866	114.182
P12814	ACTN1	1.00902	0.812885	0.914828	1.04237	0.342906	0.661349	0.974413	0.662486	0.852972	0.965699	0.447427	0.729253	0.93481	0.181703	0.560709	1.03304	0.159959	0.511466	6763.9	6440.2	6587.18	6475.93	5883.37	6753.13	6793.49	6972.48	6679.29	6069.57	6658.04	6886.68
P12955	PEPD	0.987447	0.840941	0.929077	1.56813	0.176631	0.505759	1.59713	0.269479	0.56784	1.61743	0.285848	0.605397	1.01849	0.983602	0.9959	1.58806	0.215575	0.557973	80.2008	107.331	55.6689	67.9585	141.156	184.246	183.961	120.554	81.7031	80.5383	92.6145	73.14
P12956	XRCC6	1.02657	0.77385	0.896292	1.05644	0.572632	0.804573	0.953372	0.681665	0.860451	0.928694	0.448767	0.730917	0.902437	0.310157	0.656866	1.0291	0.724492	0.900112	7410.29	7190.11	8572.52	6647.28	6613.98	8259.3	7980.45	7201.99	8664.71	7709.62	8411.24	6452.24
P13010	XRCC5	0.944802	0.477809	0.718202	1.03207	0.673978	0.856115	1.07254	0.341229	0.642077	1.1352	0.269744	0.594525	1.03921	0.680158	0.861744	1.09237	0.419345	0.716851	6072.43	4979.67	6515.36	6728.98	5914.59	7298.98	5670.96	6979.59	6539.59	6202.63	6137.29	6253.87
P13073	COX4I1	0.738868	0.0072816	0.138408	0.773084	0.0390786	0.319509	0.963786	0.658654	0.850675	1.30441	0.0366745	0.292091	1.24668	0.103956	0.47617	1.04631	0.656583	0.862789	2527.98	2670.99	2307.1	3417.45	2808.72	3564.84	2239.17	2799.96	2814.55	3277.16	3207.21	3674.52
P13164	IFITM1	1.33027	0.36851	0.638466	1.52049	0.338577	0.65703	0.654071	0.217497	0.520204	0.491681	0.0638143	0.358555	0.43017	0.080981	0.445984	1.14299	0.807227	0.941384	11562.2	11684.3	6376.21	3585.51	6849.1	4130.31	10353.8	6379.09	17125.7	10546.3	6544.44	5177.41
P13473	LAMP2	1.25036	0.00649081	0.12983	1.44011	0.00113857	0.155091	1.42034	0.052687	0.315951	1.13595	0.42906	0.716361	0.986271	0.844396	0.933803	1.15176	0.0764471	0.384096	763.807	858.667	870.648	1162.95	761.491	907.625	891.317	1032.23	947.939	673.912	667.49	652.529
P13489	RNH1	0.851229	0.0334298	0.245287	0.887972	0.200128	0.530746	0.765465	0.017623	0.225309	0.899247	0.158706	0.476357	0.862037	0.169054	0.552364	1.04317	0.629172	0.849296	2867.11	3015.05	2725.33	2302.58	2729.88	2707.81	3191.19	2600.99	3186.86	3419.66	3113.28	3578.9
P13639	EEF2	0.985198	0.812248	0.914828	1.03322	0.503927	0.766894	0.973979	0.448559	0.730599	0.988612	0.915482	0.967784	0.942666	0.152376	0.529511	1.04874	0.523886	0.786433	33720.5	28259.6	34817.6	31714.8	31805.3	32175.3	36075.5	32790.4	32649.9	33305.2	30859.4	34087.5
P13646	KRT13	1.3722	0.0821464	0.355877	0.896382	0.311276	0.64039	1.46952	0.114249	0.414421	1.07092	0.812455	0.920134	1.63939	0.0781158	0.445933	0.653242	0.0612217	0.364534	216.58	142.766	154.435	242.816	174.701	132.701	107.325	94.8079	133.49	130.569	120.811	123.04
P13667	PDIA4	1.10044	0.247138	0.539413	1.17487	0.0927151	0.400898	1.17944	0.116209	0.415549	1.07179	0.415531	0.70846	1.00389	0.97477	0.994896	1.06764	0.372587	0.687816	6713.74	6110.2	7111.65	7437.16	7630.85	6298.75	7193.52	7615.98	6474.51	6726.11	5601.14	5788.84
P13674	P4HA1	1.1404	0.519104	0.743041	1.22884	0.247904	0.572486	1.29894	0.11467	0.414421	1.13902	0.417125	0.70871	1.05704	0.666028	0.860606	1.07755	0.66437	0.86501	1122.09	1807.87	1492.84	1910.03	1662.43	1465.19	1917.69	1329.47	1518.62	1271.14	1060.9	1546.24
P13688	CEACAM1	NA	NA	NA	NA	NA	NA	NA	NA	NA	1.42273	NA	NA	3.11702	NA	NA	0.456441	NA	NA	17.7065	75.5737	46.6503	48.9219	83.8005	NA	16.9508	NA	25.6292	NA	NA	NA
P13693	TPT1	1.08638	0.558808	0.771885	0.958409	0.787891	0.912533	1.07347	0.489643	0.752195	0.988114	0.955594	0.983855	1.12005	0.181325	0.560709	0.882202	0.329366	0.655516	29874.7	39300.8	37714.5	34045.4	36012.2	35561.9	31687.4	35123.1	27488.2	37196.3	34849.9	26344.7
P13726	F3	1.03598	0.682674	0.845983	1.15729	0.165871	0.49316	0.960601	0.634851	0.838709	0.927241	0.33611	0.645719	0.830045	0.0649046	0.428721	1.1171	0.246474	0.592501	2585.5	3062.22	3019.99	2594.42	2541.28	2901.37	3117.13	3612.5	2953.05	2999.91	2458.03	2908.76
P13747	HLA-E	1.86789	NA	NA	0.718828	NA	NA	3.61493	NA	NA	1.9353	NA	NA	5.02892	NA	NA	0.384834	NA	NA	NA	16.6777	31.9128	35.2832	58.754	NA	9.34965	NA	NA	13.7027	12.3109	NA
P13796	LCP1	0.926333	0.553621	0.767628	1.10804	0.239561	0.563468	1.08351	0.369759	0.667005	1.16968	0.206109	0.537172	0.977858	0.640844	0.852125	1.19616	0.14861	0.506016	899.255	642.846	684.303	818.185	933.449	852.541	910.415	908.745	843.983	923.319	743.753	736.389
P13797	PLS3	1.29718	0.0278196	0.232141	1.3035	0.0436023	0.332521	1.07898	0.361895	0.662756	0.831785	0.00253012	0.129615	0.827755	0.02775	0.35605	1.00487	0.964633	0.990622	5829.73	5498.37	5775.09	4566.48	4900.37	4759.33	6201.61	5786.37	5198.48	5009.61	4330.59	3844.68
P13798	APEH	1.10397	0.480671	0.718341	1.54328	0.00961372	0.217072	1.01742	0.776009	0.901855	0.921601	0.622699	0.82961	0.659258	0.236016	0.602072	1.39794	0.0404419	0.325242	247.182	292.188	208.212	216.991	375.963	96.0181	388.657	318.822	337.593	199.236	256.112	221.828
P13804	ETFA	0.953639	0.557936	0.771885	1.02239	0.905474	0.965555	0.779717	0.0242917	0.257518	0.817624	0.055038	0.33648	0.762639	0.0791734	0.445984	1.0721	0.617866	0.841974	3604.82	3433.86	2989.82	2620.27	3008.64	2570.63	3224.72	3189	4337.8	3853.34	3403.3	3259.38
P13807	GYS1	1.01694	0.903435	0.958634	1.16812	0.849217	0.945604	1.64256	0.209869	0.512918	1.6152	0.283484	0.604553	1.40616	0.41696	0.74492	1.14866	0.812892	0.94362	250.642	114.988	263.687	341.351	190.276	484.847	165.575	401.668	155.631	228.699	165.26	224.878
P13861	PRKAR2A	0.908183	0.717673	0.862351	0.951542	0.909345	0.967475	1.23939	0.671129	0.855735	1.36469	0.508028	0.76429	1.3025	0.593129	0.825517	1.04774	0.760543	0.919958	462.406	334.376	854.041	1116.97	747.277	388.616	750.462	519.568	459.608	476.82	865.861	475.039
P13928	ANXA8	1.48773	0.155005	0.451226	1.30623	0.255922	0.584456	1.70504	0.467048	0.739999	1.14607	0.947735	0.980351	1.30531	0.853546	0.937338	0.878003	0.239418	0.585701	133.688	104.517	104.446	168.033	181.253	43.4154	106.923	99.9295	93.9966	54.8721	57.6862	117.76
P13984	GTF2F2	1.83325	0.183875	0.479315	0.992443	0.984337	0.991739	1.79025	0.210504	0.513413	0.976548	0.818944	0.922796	1.80388	0.1846	0.563022	0.541358	0.159018	0.511466	180.39	202.993	230.89	156.356	190.595	252.915	41.0758	77.7034	213.762	34.0958	108.78	192.198
P13987	CD59	0.799989	0.145968	0.443081	0.774931	0.0362706	0.313713	0.889293	0.393207	0.684651	1.11163	0.579078	0.804568	1.14758	0.423046	0.749221	0.968678	0.883214	0.963744	18640.3	12985.3	13083.5	20561.8	15796.7	13341.6	14190.2	12971.8	16146.7	20544	17172.8	18170.4
P13995	MTHFD2	1.09042	0.623371	0.807306	2.09132	0.0374684	0.315413	1.27065	0.808598	0.919582	1.16528	0.982521	0.994796	0.607584	0.220636	0.592677	1.91789	0.00323337	0.125141	155.799	193.862	138.846	63.447	255.028	250.773	335.68	301.907	299.316	230.908	97.0122	120.077
P14174	MIF	1.03827	0.651255	0.825265	1.15691	0.176681	0.505759	0.74701	0.0546724	0.315951	0.719474	0.00839087	0.184374	0.645696	0.00348587	0.225751	1.11426	0.0668119	0.373379	35214.3	37796.2	38532.8	24506.9	30143.1	25602.5	40250.7	39814.7	44223	35351.6	41407.5	30672.5
P14209	CD99	2.49855	0.0184927	0.198803	2.29239	0.032686	0.304892	1.66902	0.176908	0.481467	0.667996	0.0995406	0.40472	0.728068	0.208084	0.585725	0.917491	0.449951	0.734209	4336.96	4912.45	4816.95	2142.94	2914.79	4338.54	4043.44	5236.64	3625.68	1966.33	2565.41	1098.08
P14314	PRKCSH	1.00433	0.927416	0.96917	1.09926	0.279266	0.608478	1.23904	0.0860475	0.367048	1.23371	0.0381875	0.300254	1.12716	0.100111	0.470871	1.09453	0.107276	0.438112	5012.85	4624.15	4322.17	5445.65	6370.55	5405.3	5128.35	5174.69	4975.65	5243.85	4672.14	3983.06
P14324	FDPS	0.822297	0.247491	0.539499	0.702907	0.132297	0.448345	0.841322	0.452434	0.733893	1.02314	0.944137	0.980034	1.19692	0.532936	0.80297	0.854809	0.269609	0.612365	650.968	656.289	697.803	489.508	944.441	617.501	558.874	445.436	709.634	657.775	757.312	1023.28
P14406	COX7A2	1.22368	0.146785	0.443831	1.73294	0.0114882	0.229517	1.54856	0.0272622	0.258735	1.26549	0.0198276	0.233937	0.893601	0.204098	0.583849	1.41617	0.00249355	0.118645	2418.26	2255.95	2315.66	2869.99	2692.48	3283.13	3168.45	3614.87	3115.51	2076.59	2149.79	1485.78
P14550	AKR1A1	0.786358	0.224753	0.517425	1.15051	0.314531	0.6428	0.960318	0.86271	0.948024	1.22122	0.212019	0.543522	0.83469	0.14827	0.527472	1.46309	0.00840551	0.179487	348.923	333.89	430.18	367.357	526.966	464.889	558.203	542.891	527.31	379.185	433.462	602.73
P14618	PKM	0.956217	0.123629	0.410902	0.997587	0.931362	0.976213	0.889842	0.101163	0.395667	0.930585	0.268512	0.594251	0.891993	0.161989	0.541571	1.04326	0.401694	0.703513	82746.4	87348.7	87896.9	77972.1	88566.1	73545.3	89350.4	83762.6	96040.9	88004.9	92024.5	89775.4
P14625	HSP90B1	1.04863	0.37823	0.647588	1.06442	0.0960403	0.406363	1.00614	0.870978	0.9512	0.959479	0.416588	0.708516	0.945243	0.0831636	0.447897	1.01506	0.694893	0.887448	19141.6	21726.6	19768.4	20213.3	19332.8	18633.5	20649	20694	20206.9	19941.5	18216.9	19666.4
P14635	CCNB1	0.373364	0.0208349	0.205956	0.132855	NA	NA	0.342372	NA	NA	0.916993	NA	NA	2.57703	NA	NA	0.355833	NA	NA	71.6319	38.0828	67.4462	70.0408	NA	38.2629	NA	21.0132	NA	200.837	109.824	163.839
P63162	SNRPN	1.44112	0.261438	0.546416	1.03276	0.755153	0.897859	0.929429	0.87752	0.956344	0.644935	0.116866	0.419866	0.899946	0.239667	0.603647	0.716637	0.214123	0.557628	3474.99	1776.09	2684.8	1535	1846.37	1736.75	1949	1702.6	2035.54	1230.44	1775.88	2500.42
P14735	IDE	0.875742	0.908659	0.959538	0.91485	0.991475	0.993803	0.339168	0.0800499	0.363771	0.387292	0.0429863	0.309325	0.370736	0.0380472	0.370036	1.04466	0.762988	0.920566	99.3994	132.331	132.714	21.5277	65.3726	54.2459	104.765	131.444	144.509	79.611	108.307	228.237
P14854	COX6B1	1.04586	0.743139	0.879812	1.16976	0.476093	0.751792	1.37035	0.269023	0.56784	1.31025	0.284831	0.605397	1.17148	0.554553	0.808734	1.11846	0.562246	0.812534	3035.64	2349.61	3056.56	2977.03	5091.33	2992.54	4018.36	2834.45	2589.02	3569	2439.78	2062.83
P14866	HNRNPL	0.995942	0.971293	0.986412	1.00606	0.872325	0.954069	0.848011	0.0303578	0.269368	0.851466	0.000910328	0.086589	0.842904	0.000169062	0.0857896	1.01016	0.555116	0.807886	9798.59	9392.45	9828.63	8084.24	8393	8232.02	9692.24	9895.12	9727.09	8975.84	9566.72	10595.4
P14868	DARS1	1.11977	0.208993	0.503	0.938449	0.636972	0.836966	1.02459	0.701915	0.869625	0.915	0.0654842	0.360033	1.09179	0.467917	0.770534	0.838071	0.226512	0.567885	1580.29	1545.97	1414.15	1397.35	1393.7	1363.43	1560.29	993.202	1251.7	1177.25	1382.4	1495.11
P14923	JUP	1.24156	0.209443	0.503006	1.23664	0.281964	0.612062	1.27259	0.188829	0.492363	1.02499	0.636049	0.835281	1.02907	0.745921	0.891893	0.99604	0.901296	0.97199	1852	1879.38	1815.01	2033.04	1748.64	1903.33	2131.41	1556.91	1836.11	1364.64	1132.94	1969.7
P14927	UQCRB	1.34151	0.230133	0.522617	0.982077	0.967762	0.987796	1.2723	0.339638	0.642077	0.948413	0.737412	0.884096	1.29552	0.233211	0.599334	0.73207	0.120908	0.46192	1286.38	1753.17	1318.85	1039.31	1562.04	1532.21	1005.41	856.954	1328.29	1538.64	958.505	751.742
P15121	AKR1B1	0.880262	0.433854	0.690009	1.06309	0.579905	0.811358	0.956562	0.799449	0.913107	1.08668	0.414584	0.708286	0.899793	0.176044	0.559672	1.2077	0.0892249	0.407768	1393.79	1276.26	1666.1	1705.34	1588.94	1417.72	1855.03	1632.63	1749.09	1297.98	1906.45	1721.54
P15151	PVR	0.935225	0.953047	0.980969	0.925918	0.941022	0.980023	1.62393	NA	NA	1.7364	NA	NA	1.75386	NA	NA	0.990049	0.98322	0.994056	156.941	99.2411	128.871	222.869	NA	NA	133.004	146.105	102.113	83.1898	125.483	203.049
P15153	RAC2	0.986355	0.8666	0.94233	0.942303	0.369785	0.68219	0.927534	0.495875	0.75803	0.940366	0.570534	0.799561	0.984327	0.808751	0.923639	0.955339	0.49666	0.767508	6377.83	6994.13	7727.97	6205.16	7874.94	5761.55	6590.27	6653.61	6913.71	7777.29	6448.42	7166.12
P15170	GSPT1	0.918701	0.471511	0.714849	0.783275	0.0578041	0.352224	0.74113	0.108839	0.408294	0.806715	0.148333	0.469213	0.946194	0.594248	0.825855	0.85259	0.025394	0.265325	1430.54	1267.27	1242.75	1089.74	1253.45	835.709	1101.62	1142.85	1115.2	1638.32	1205.43	1445.52
P15260	IFNGR1	1.34337	0.298529	0.583049	0.462386	0.0590717	0.354137	1.16206	0.40505	0.695793	0.865029	0.588221	0.808722	2.51317	0.0267491	0.353377	0.344198	0.0282376	0.275373	509.725	273.238	343.512	320.246	377.192	276.994	97.2285	84.4734	206.028	275.33	208.053	355.158
P15311	EZR	0.952281	0.221067	0.514012	0.942956	0.2968	0.629559	0.828552	0.05935	0.324554	0.870071	0.103015	0.408266	0.878675	0.1627	0.542336	0.990209	0.799767	0.937984	16820.8	16178.9	16867.1	12607.3	15553.3	15227	16041.4	17739.9	15597.2	18531.8	16928.8	16905.1
P15374	UCHL3	1.2305	0.178153	0.475892	1.72407	0.00850882	0.195784	1.40794	0.0447713	0.302461	1.1442	0.301665	0.621252	0.816637	0.110017	0.481273	1.40111	0.0356919	0.309122	1927.79	1466.41	1882.45	2038.68	1742.99	2255.86	2589.28	2649.73	2154.15	1579.08	1177.69	1531.43
P15407	FOSL1	1.55214	0.0882908	0.36612	0.701458	NA	NA	1.1746	0.368646	0.666646	0.756761	0.158704	0.476357	1.67451	NA	NA	0.451929	NA	NA	330.626	271.574	211.261	230.33	172.453	212.812	122.542	NA	NA	127.654	186.779	209.656
P15531	NME1	1.20728	0.642264	0.818598	1.61441	0.00176737	0.155091	1.33115	0.168662	0.473312	1.1026	0.672132	0.848719	0.824541	0.223232	0.592967	1.33723	0.246616	0.592501	10957.1	4960.23	10463.9	12588.5	8824.06	7675.53	12241.1	11731.2	11305.7	7839.1	6436.33	7576.51
P15559	NQO1	1.32619	0.0214168	0.209312	1.12118	0.14941	0.466376	1.32339	0.197683	0.502323	0.997891	0.900372	0.961791	1.18035	0.458265	0.765765	0.845417	0.15166	0.506409	3448.9	4294.14	3452.69	3419.18	4926.61	2826.32	2877.14	3517.05	3070.88	2849.67	2704.59	2887.8
P15586	GNS	0.427128	0.00468026	0.11756	0.670142	0.121077	0.431156	1.41699	0.246009	0.548593	3.31748	0.00644897	0.160344	2.11446	0.0522378	0.407775	1.56895	0.092657	0.417294	40.5122	31.4434	30.7786	149.383	117.329	74.1075	60.1005	64.1632	36.9213	66.2298	75.1998	99.0939
P15880	RPS2	0.926528	0.092027	0.369277	0.940907	0.0430539	0.332521	0.959588	0.281185	0.578925	1.03568	0.449882	0.732248	1.01985	0.577481	0.817707	1.01552	0.646355	0.858916	9999.93	10766.7	9721.6	10239.5	11142.7	10193.9	10113.3	10309.4	10538.7	11275	10631.7	10999.2
P15924	DSP	1.23595	0.0370204	0.256802	0.84032	0.090636	0.397969	1.01426	0.827007	0.928479	0.820637	0.0146342	0.217506	1.207	0.0325675	0.370036	0.679899	0.00236295	0.117061	3026.69	2846.32	2711.35	2349.25	2493.92	2201.47	2005.07	1771.12	2060.31	2278.5	2084.78	2582.29
P15927	RPA2	0.961095	0.882496	0.951047	1.33763	0.406859	0.702974	3.54594	0.00806667	0.179276	3.68948	0.00988067	0.198323	2.65092	0.0220508	0.332668	1.39177	0.367796	0.68626	355.838	819.997	590.871	2702.18	1577.28	2238.76	769.297	530.333	1159.22	535.512	428.771	873.939
P15954	COX7C	0.937832	NA	NA	1.18217	NA	NA	2.1419	NA	NA	2.28389	NA	NA	1.81185	NA	NA	1.26053	0.563694	0.812999	198.88	284.102	519.675	NA	686.172	840.466	621.531	394.288	248.06	317.985	394.762	NA
P16070	CD44	0.983414	0.872886	0.944909	1.05872	0.679888	0.859554	1.07188	0.346972	0.648153	1.08996	0.0576456	0.34686	1.01243	0.835914	0.93246	1.07658	0.553142	0.806909	6265.63	7004.25	6639.66	7200.37	7338.27	7161.94	5880.01	7426.42	8127.72	7504.98	5914.84	6825.51
P16083	NQO2	1.19586	0.535774	0.752786	0.69185	0.637033	0.836966	0.797427	0.904832	0.963587	0.666824	0.091745	0.400226	1.1526	0.48769	0.778305	0.578539	0.142874	0.49775	671.848	578.788	380.045	354.419	368.126	364.833	399.504	373.504	170.405	477.439	722.79	163.379
P16144	ITGB4	1.10321	0.189768	0.48579	0.969033	0.425288	0.7164	1.07583	0.0696481	0.342407	0.975186	0.74851	0.885119	1.11021	0.076562	0.445933	0.878377	0.136822	0.489469	2944.59	3437.66	2834.16	3098.6	2837.24	3051.88	2890.12	2606.54	2598.83	2841.69	2779.86	2732.64
P16152	CBR1	1.04235	0.576638	0.779834	0.944456	0.617115	0.828038	1.02839	0.663319	0.852972	0.986605	0.871757	0.949365	1.08887	0.509428	0.79582	0.90608	0.470789	0.74841	2640.28	2177.89	2365.87	2495.04	2443.81	2148.95	2397.17	1653.89	2458.25	2223.81	2214.4	2453.92
P16220	CREB1	1.38896	NA	NA	NA	NA	NA	0.829036	NA	NA	0.596877	NA	NA	NA	NA	NA	NA	NA	NA	283.636	318.313	NA	205.401	178.627	154.908	NA	NA	NA	209.484	223.899	NA
P16278	GLB1	1.79251	NA	NA	0.899904	NA	NA	0.953481	NA	NA	0.531925	NA	NA	1.05954	NA	NA	0.502037	NA	NA	59.4464	NA	34.9592	23.6024	NA	26.6144	20.253	NA	27.142	35.062	15.0462	28.8919
P16333	NCK1	1.39425	0.692959	0.850222	1.01766	NA	NA	1.47532	0.218795	0.520405	1.05815	0.736558	0.884096	1.44972	NA	NA	0.729896	NA	NA	32.1339	90.4989	135.134	121.468	92.7936	58.4937	NA	NA	62.7143	53.099	78.1646	53.6152
P16401	H1-5	0.790069	0.50327	0.731661	0.570016	0.150061	0.466542	0.694061	0.331266	0.632765	0.878482	0.473513	0.746041	1.21762	0.508422	0.79582	0.721477	0.137173	0.489594	1322.31	1108.58	1122.29	1178.85	677.073	1265.47	716.261	1189.6	657.673	907.898	1501.54	2087.86
P16403	H1-2	0.645173	0.103464	0.383537	0.484168	0.0295478	0.295685	0.85355	0.422401	0.707393	1.32298	0.118551	0.422831	1.76292	0.0241613	0.338343	0.750448	0.250082	0.594886	28268.1	28126.3	18264.1	33193	35085.7	30492.9	22040.3	20784.8	13202.2	32797.7	32233.7	50687.3
P16435	POR	1.25313	0.0859352	0.362671	2.12983	0.0139876	0.229934	2.84651	0.00436797	0.142268	2.27152	0.0120868	0.209749	1.3365	0.285192	0.633646	1.6996	0.0495186	0.33717	171.78	144.665	189.211	318.16	312.57	517.878	207.266	285.253	366.896	130.006	123.218	150.289
P16615	ATP2A2	1.14665	0.124325	0.411334	1.25004	0.154902	0.473727	1.13606	0.183445	0.484702	0.990764	0.8068	0.916259	0.90882	0.469065	0.770534	1.09017	0.497797	0.767931	3259.32	3261.48	3384.81	3393.7	3396.32	3024.11	2957.35	3644.66	4196.74	2514.11	2901.2	3223.45
P16885	PLCG2	0.930391	0.835327	0.925937	0.908076	0.824598	0.933566	0.709356	0.43911	0.721633	0.762429	0.53879	0.788428	0.781164	0.512468	0.79754	0.976016	0.991802	0.994312	30.735	10.8951	22.6142	5.37082	16.6156	26.9952	29.3899	12.6021	20.7115	12.4635	27.1372	29.4502
P16930	FAH	NA	NA	NA	0.870111	NA	NA	1.07016	NA	NA	NA	NA	NA	1.22991	NA	NA	NA	NA	NA	NA	NA	NA	NA	64.5158	28.3138	43.7699	33.2054	36.2398	NA	66.06	20.6838
P16949	STMN1	1.23299	0.277209	0.563759	1.08941	0.955893	0.985274	2.41164	0.00241567	0.123371	1.95593	0.00898055	0.190527	2.21371	0.0389545	0.370296	0.883555	0.569747	0.814839	4637.28	3367.25	3092.71	7968.2	7494.69	6242.54	5126.02	2003.36	2675.63	2843.39	3633.78	2523.11
P16989	YBX3	1.11969	0.838665	0.928686	0.955156	0.720935	0.88193	0.974633	0.797815	0.912556	0.870449	0.740964	0.885119	1.02039	0.896777	0.959848	0.853054	0.684896	0.879563	2484.93	1687.61	1040.56	2058.57	1296.73	1182.45	1393.16	965.546	2088.35	1517.88	1764.67	1373.3
P17066	HSPA6	2.66937	0.000557014	0.0851979	1.28336	0.109711	0.422956	1.62661	0.00507808	0.147579	0.609359	0.00121225	0.0974036	1.26746	0.058601	0.416839	0.480773	0.00198216	0.111587	9892.48	10954.6	9138.77	6197.21	6332.69	5742.26	4718.41	4115.86	5582.14	3968.51	3153.15	4111.64
P17096	HMGA1	0.842039	0.417322	0.676049	0.84328	0.418506	0.710464	1.25957	0.573707	0.807232	1.49586	0.303354	0.622648	1.49366	0.304289	0.652478	1.00147	0.990871	0.994312	4606.1	4341.11	7233.19	5909.09	5709.02	12585.5	4791.3	7165.09	4247.85	5052.88	6402.25	7760.62
P17152	TMEM11	NA	NA	NA	1.11643	0.557999	0.796118	0.881195	NA	NA	NA	NA	NA	0.789295	NA	NA	NA	NA	NA	NA	NA	NA	76.5876	NA	NA	82.9389	117.342	90.8176	60.7803	99.277	100.683
P17174	GOT1	1.28612	0.200487	0.494262	1.67203	0.0136867	0.229934	1.51843	0.0650075	0.331615	1.18063	0.381405	0.68598	0.908138	0.451051	0.764072	1.30006	0.101281	0.43017	1228.21	962.488	1445.84	1265.51	1789.65	1238.26	1736.16	1461.45	1530.11	1167.52	835.517	824.496
P17275	JUNB	2.35844	0.0108316	0.165491	0.644024	0.0797337	0.381454	1.67682	0.0604616	0.324554	0.710989	0.130062	0.443526	2.60367	0.00510301	0.225751	0.273072	0.00127363	0.0927874	606.294	453.021	680.332	449.888	310.185	476.797	162.796	128.516	183.737	194.886	321.311	221.43
P17301	ITGA2	0.844701	0.0133878	0.181188	1.05463	0.595883	0.81993	1.11348	0.250226	0.553009	1.31819	0.0182993	0.22929	1.05579	0.618885	0.841243	1.24853	0.0509186	0.340124	703.846	745.412	723.146	1018.31	1017.07	828.258	771.688	983.419	957.206	914.242	807.409	850.153
P17480	UBTF	0.976346	0.797417	0.905014	1.72192	0.0330588	0.304892	0.994042	0.880667	0.956408	1.01812	0.919778	0.969922	0.577286	0.0907793	0.463262	1.76364	0.100402	0.43017	143.027	87.5147	56.9602	124.215	58.4485	110.049	212.12	149.483	145.446	93.2559	80.466	120.745
P17612	PRKACA	1.09278	0.740049	0.877445	1.24004	0.330186	0.651207	0.780792	0.15964	0.462628	0.714499	0.149677	0.471735	0.629653	0.0361806	0.370036	1.13475	0.572161	0.815444	131.234	236.629	176.654	123.185	128.065	137.807	265.491	168.588	183.812	191.379	126.117	180.789
P17655	CAPN2	0.83034	0.102633	0.382745	0.893849	0.267356	0.594668	1.02211	0.86391	0.948466	1.23095	0.139343	0.45662	1.14349	0.301873	0.649533	1.07649	0.536131	0.798075	1918.91	1538	1954.61	1999.03	2593.52	2068.75	2094.55	1654.7	2076.16	2307.39	2229.83	1980.01
P17676	CEBPB	1.5829	NA	NA	1.58093	NA	NA	2.44916	NA	NA	1.54726	NA	NA	1.54919	0.14025	0.524751	0.998753	NA	NA	NA	95.7467	187.292	171.915	221.706	263.28	127.901	203.173	92.9539	58.7924	NA	120.017
P17812	CTPS1	0.877513	0.438403	0.693062	0.959951	0.813719	0.928208	0.91138	0.567388	0.804561	1.03859	0.750171	0.885119	0.949402	0.737778	0.889117	1.09394	0.566097	0.813354	2690.24	2442.3	1983.54	2263.97	2847.04	2279.71	3144.54	2427.1	2212.96	2139.93	2813.1	3156.33
P17813	ENG	NA	NA	NA	NA	NA	NA	NA	NA	NA	0.696387	0.384366	0.686152	0.904332	NA	NA	0.770056	NA	NA	40.3529	41.9372	84.3268	46.6878	50.817	18.525	NA	NA	42.7681	NA	NA	NA
P17844	DDX5	0.995858	0.950227	0.980315	0.793467	0.0139902	0.229934	0.775873	0.00382494	0.13376	0.7791	0.00127141	0.0974036	0.977827	0.612367	0.837237	0.796767	0.00871038	0.181308	7851.96	8351.41	8685.77	6351.57	6552.87	6486.69	6725.26	6142.47	6963.11	7756.14	8302.03	8934.49
P17858	PFKL	0.818507	0.179679	0.476828	0.907751	0.391761	0.698269	0.601033	0.0609088	0.325486	0.734304	0.245713	0.575904	0.662112	0.130986	0.51435	1.10903	0.542213	0.801349	769.671	499.546	572.433	285.568	547.423	519.341	730.052	764.509	547.89	794.842	754.417	700.754
P17931	LGALS3	0.89127	0.7003	0.854664	0.931659	0.858537	0.948824	0.785186	0.389926	0.683304	0.880974	0.336872	0.645998	0.842782	0.232559	0.59919	1.04532	0.459218	0.737667	7108.62	7611.22	7985.89	7202.9	7663.06	5137.2	7786.56	7411.18	8536.93	9973.02	9936.86	5565.83
P17980	PSMC3	1.40341	0.0283271	0.232141	1.11428	0.302818	0.632333	1.07006	0.711405	0.874895	0.762469	0.112031	0.418079	0.960314	0.71088	0.875246	0.793979	0.0485546	0.33717	2661.8	2138.49	2354.51	1720.74	2257.17	1477.39	1950.55	1706.94	2023.28	1646.46	1492.89	1958.8
P17987	TCP1	1.2171	0.150553	0.450074	1.05123	0.633864	0.836966	1.04982	0.625215	0.831397	0.862557	0.0538861	0.3332	0.998655	0.993149	0.998823	0.863719	0.0774584	0.386045	8381.41	7214.81	7993.83	7190.61	6457.23	6699.91	7062.89	7096.71	6215.55	6391.01	5302.1	7689.06
P18031	PTPN1	1.63732	0.0231459	0.216769	1.58535	0.063609	0.358686	1.30993	0.22248	0.524666	0.800041	0.157255	0.476357	0.826267	0.34081	0.682737	0.96826	0.741771	0.910181	1107.27	1250.34	1261.16	736.956	1134.93	1023.28	1436.02	1122.92	944.974	773.792	557.219	879.165
P18077	RPL35A	0.734051	0.490675	0.726774	0.814512	0.697314	0.868856	1.21999	0.421228	0.706404	1.662	0.0139791	0.213681	1.49782	0.00489684	0.225751	1.10961	0.341468	0.665473	7498.42	10288.1	7589.86	12338	15504.8	14332.9	9043.21	9805.75	9309.02	15516.5	13164.4	5889.51
P18085	ARF4	1.74506	0.00271158	0.106036	1.51696	0.00565333	0.175108	1.23477	0.0473964	0.309186	0.70758	0.00171639	0.114163	0.813978	0.00295324	0.225751	0.869286	0.0462691	0.336721	3708.2	3947.13	3416.92	2669.76	2510.69	2654.05	3149.5	3106.37	3369.08	2303.42	1817.88	2223.6
P18124	RPL7	0.930433	0.567365	0.775109	0.911697	0.305515	0.633631	0.896018	0.215224	0.519178	0.963012	0.87811	0.951576	0.982802	0.868041	0.942885	0.979864	0.961576	0.988719	21772.3	13808.1	18751.6	17171.3	19460.7	15690.3	20256	16356.8	16625.1	17856.4	20623.5	19914.4
P18206	VCL	0.90888	0.208591	0.502576	0.994535	0.878175	0.956569	1.03214	0.532853	0.781692	1.13561	0.142553	0.458592	1.03781	0.432172	0.75391	1.09424	0.212779	0.557628	4797.61	4074.27	4951.95	5395.4	5451.65	4851.46	5086.37	4870.04	5170.2	5114.37	5269.85	4825.52
P18564	ITGB6	1.53763	NA	NA	1.0854	NA	NA	0.890341	0.142029	0.443703	0.579035	NA	NA	0.820288	NA	NA	0.705892	NA	NA	249.832	NA	130.953	108.786	117.236	104.71	124.904	NA	143.889	116.222	117.974	137.27
P18583	SON	1.49776	0.0660538	0.328187	1.40802	0.672848	0.856028	1.51288	0.0238206	0.257518	1.01009	0.883321	0.953077	1.07447	0.610933	0.836594	0.940085	0.653566	0.861622	61.4869	74.9501	49.1535	55.7326	68.4345	63.2969	99.8001	50.552	24.1188	46.6279	43.8592	33.4253
P18615	NELFE	1.09024	0.887105	0.95431	0.558136	0.124379	0.434087	0.612141	0.184068	0.485185	0.561473	0.204002	0.534095	1.09676	0.85635	0.937444	0.511939	0.147883	0.505948	152.47	267.278	111.186	146.896	97.8946	53.3146	120.367	101.869	49.5691	195.368	178.863	112.757
P18621	RPL17	0.788556	0.00494572	0.11756	0.903454	0.0566312	0.351097	1.16989	0.0219489	0.251849	1.48358	0.000641285	0.0789101	1.29491	0.00208834	0.225751	1.14571	0.0182212	0.228951	9806.73	9139.38	8927.81	13840.1	14456	13057.2	10586.5	10283	11065.8	11123.7	11822	12402.3
P18669	PGAM1	1.00269	0.974207	0.987121	1.06362	0.315303	0.642845	1.07232	0.111345	0.409046	1.06945	0.206269	0.537172	1.00818	0.84629	0.935051	1.06077	0.386367	0.696327	32122.3	28672.6	28041.9	31656.3	30719	32631	33171.5	28770	32294.2	30674.5	27825	30099.4
P18754	RCC1	0.66477	0.124777	0.411334	0.952089	0.865059	0.952523	0.960724	0.90731	0.965362	1.4452	0.0684985	0.36546	1.00907	0.906221	0.965513	1.43221	0.0724472	0.377918	526.503	877.779	698.77	994.236	1111.38	933.703	1106.58	952.514	952.913	907.117	869.562	1386.9
P18859	ATP5PF	0.997933	0.983257	0.992716	1.14831	0.503823	0.766894	1.05094	0.550591	0.794481	1.05311	0.38397	0.686152	0.915199	0.686696	0.865542	1.15069	0.479237	0.751787	3645.83	3409.44	3579.82	3700.32	4053.87	3445.75	3054.74	4039.69	5143.28	3124.64	3849.04	3683.43
P19174	PLCG1	1.73703	NA	NA	1.15193	NA	NA	1.42821	NA	NA	0.822215	NA	NA	1.23985	0.114582	0.48787	0.663159	NA	NA	17.4919	10.9178	NA	12.7389	12.7135	9.58584	9.09715	8.93716	10.2259	2.41891	NA	13.9364
P19338	NCL	0.873653	0.211994	0.505387	0.878199	0.300358	0.630464	0.941626	0.511303	0.764837	1.0778	0.212884	0.54517	1.07222	0.41296	0.741497	1.0052	0.991418	0.994312	13005.5	13932	11769.1	13492.7	13888.8	14336.5	13352.3	11033.2	14522.5	14099	16958.1	13247.2
P19367	HK1	0.999242	0.984188	0.992825	1.06605	0.643351	0.841546	1.13012	0.386177	0.679656	1.13098	0.340891	0.649328	1.0601	0.525722	0.799543	1.06686	0.622535	0.843637	1239.91	964.917	1421.47	1243.2	1466.19	1391.87	1379.89	1381.77	1107.09	926.572	1453.86	1248.61
P19387	POLR2C	0.7965	0.234221	0.52824	0.652388	0.185491	0.518614	0.77676	0.0536036	0.315951	0.975217	0.981624	0.994556	1.19064	0.438609	0.757288	0.819068	0.471735	0.74841	236.874	220.983	142.758	207.787	175.332	202.611	276.431	94.2866	121.228	267.805	271.309	214.954
P19388	POLR2E	2.62375	NA	NA	1.16641	NA	NA	4.05471	NA	NA	1.54539	0.40237	0.701048	3.47622	NA	NA	0.44456	NA	NA	80.8177	282.029	181.056	440.453	256.16	143.927	NA	NA	80.5991	65.1952	73.0047	NA
P19404	NDUFV2	1.20643	0.627166	0.809236	2.0635	0.0877266	0.393954	2.05743	0.0862634	0.367048	1.70539	0.097302	0.40203	0.997055	0.995435	0.999269	1.71042	0.100135	0.43017	125.313	57.5387	61.1242	123.991	170.298	121.784	172.012	115.7	129.589	84.8035	30.84	86.5861
P19474	TRIM21	0.70046	0.193854	0.48813	1.17691	0.906806	0.965555	0.633736	0.132645	0.440052	0.904743	0.379834	0.68598	0.538475	0.285864	0.63456	1.68019	0.38194	0.692392	46.8779	43.1884	48.5458	35.3569	50.6576	39.3938	138.893	39.6252	54.3767	44.0447	88.0849	65.7577
P19525	EIF2AK2	1.36404	0.0459487	0.27793	0.931721	0.442851	0.729022	0.696769	0.0519934	0.315951	0.510811	0.0110634	0.20784	0.74783	0.0907948	0.463262	0.683058	0.0244102	0.261149	366.786	438.404	322.129	149.408	225.508	200.931	244.586	287.396	238.043	304.685	273.226	248.542
P19623	SRM	0.951979	0.699151	0.853693	1.15942	0.173126	0.502948	0.72991	0.180104	0.481799	0.766729	0.340872	0.649328	0.62955	0.0887596	0.458623	1.2179	0.283195	0.614596	1757.5	1847.6	1115.03	1767.96	924.117	926.984	2136.33	1682.09	1930.22	1834.7	1590.08	1533.45
P19634	SLC9A1	2.00187	NA	NA	0.848453	NA	NA	1.44167	NA	NA	0.720161	NA	NA	1.69917	NA	NA	0.423831	NA	NA	42.8849	NA	NA	NA	30.884	NA	20.5105	NA	15.8415	20.6615	26.9587	16.6473
P19784	CSNK2A2	0.929136	0.658279	0.831112	1.60574	0.499176	0.76475	0.902507	0.64274	0.843441	0.971339	0.843114	0.935366	0.56205	0.383932	0.721102	1.72821	0.418173	0.716181	145.481	210.585	49.1121	170.715	133.761	89.0893	119.169	144.761	436.302	107.655	167.184	161.241
P19793	RXRA	1.77871	0.195005	0.488828	1.1899	0.587318	0.815027	1.90982	0.147005	0.447032	1.07371	0.743383	0.885119	1.60502	0.132341	0.51435	0.66897	0.219546	0.562568	45.2746	50.6713	27.9473	41.4244	56.8179	34.7835	17.7383	26.671	38.4716	23.1721	9.2937	37.1877
P19838	NFKB1	0.969148	0.834545	0.925823	0.902303	0.896629	0.963208	1.11526	NA	NA	1.15076	NA	NA	1.23601	NA	NA	0.931026	0.654806	0.861622	38.5869	31.8747	40.8841	NA	16.6429	68.7787	17.4065	49.6584	36.601	15.8321	51.097	47.9612
P19878	NCF2	NA	NA	NA	NA	NA	NA	NA	NA	NA	1.62687	NA	NA	2.84715	NA	NA	0.571403	0.664336	0.86501	131.302	21.3225	166.313	195.677	150.236	NA	31.7165	93.0545	57.4705	NA	NA	NA
P19971	TYMP	0.772355	0.256256	0.544598	1.41102	0.167622	0.495686	1.52064	0.0828112	0.367048	1.96883	0.0154955	0.218833	1.07769	0.679555	0.861744	1.8269	0.0342703	0.304625	48.6743	51.2341	34.7935	69.7444	92.9032	102.558	61.6312	83.0483	101.407	45.6909	53.7796	74.9336
P20020	ATP2B1	1.15386	0.464246	0.709747	1.39328	0.0554583	0.351097	1.01787	0.868011	0.950774	0.882142	0.497916	0.761101	0.730556	0.0365744	0.370036	1.20749	0.238776	0.585701	634.868	408.237	465.363	472.735	376.329	481.621	544.762	596.408	680.297	394.021	535.011	378.291
P20042	EIF2S2	1.59308	0.00179136	0.104122	1.61309	0.0198465	0.260594	1.61405	0.000497801	0.084555	1.01316	0.853335	0.940886	1.00059	0.924614	0.972619	1.01256	0.990526	0.994312	2537.64	3123.77	2718.05	3066.72	2787.93	2635.09	3285.95	3006.31	2192.45	1768.17	1783.94	1707.79
P20073	ANXA7	1.1389	0.224049	0.517425	0.913064	0.500071	0.765635	0.915713	0.482656	0.747237	0.80403	0.102447	0.407964	1.0029	0.964153	0.988418	0.801704	0.131141	0.481944	1634.73	1633.48	1923.67	1191.22	1628.95	1354.25	1208.07	1701.76	1252.52	1517.65	1325.38	1715.63
P20290	BTF3	1.19368	0.290459	0.5752	0.811009	0.145035	0.457979	0.609203	0.0172987	0.223823	0.510357	0.00592227	0.160344	0.751167	0.024303	0.338343	0.679419	0.0270295	0.271394	9939.6	7010.33	8877.4	3954.1	4213.27	5013.79	5626.64	6340.5	5580.44	7207.94	5941.23	8487.57
P20340	RAB6A	1.34696	0.0522905	0.293899	1.39401	0.0518606	0.350812	0.904708	0.2734	0.573321	0.671667	0.00799155	0.180433	0.648997	0.0109757	0.279996	1.03493	0.811295	0.94362	2953.75	3203.01	2449.11	1920.62	1954.17	1905.49	2691.88	2663.54	3551.06	2080.01	1881.06	2428.05
P20618	PSMB1	1.23547	0.0786734	0.351789	1.12803	0.0749721	0.370301	1.10554	0.164654	0.467799	0.894838	0.26778	0.593679	0.980066	0.631613	0.845843	0.913038	0.328818	0.655516	3691.93	4577.99	3629.2	3663.81	3685.24	3298.73	3524.45	3585.76	3754.14	3304.49	2917.73	3409.04
P20645	M6PR	1.16729	0.446734	0.698796	0.976541	0.971806	0.988336	1.42718	0.132964	0.440052	1.22265	0.288318	0.607492	1.46147	0.0611583	0.424877	0.836588	0.303861	0.633555	1160.02	856.075	788.991	914.091	1151.07	1364.46	876.243	657.17	813.283	594.854	785.384	1022.83
P20674	COX5A	0.659991	0.0563878	0.304939	0.93198	0.545182	0.791087	0.960392	0.469604	0.741021	1.45516	0.0843254	0.388336	1.03049	0.773013	0.903242	1.41211	0.169587	0.518158	3252.2	1877.8	2861.1	4083.15	4073.79	3471.37	2863.5	3982.15	4438.66	4012.76	4005.16	4089.96
P20700	LMNB1	1.08509	0.0508774	0.291729	1.17234	0.0934211	0.400898	1.10143	0.037381	0.284	1.01506	0.470066	0.745821	0.939511	0.433037	0.754881	1.08041	0.330632	0.656757	3458.39	3568.13	3576.03	3647.18	3479.68	3635.36	3481.59	3655.16	4318.38	3401.44	3278.08	3091.6
P20810	CAST	1.09155	0.181412	0.477566	1.05647	0.478363	0.753562	1.04311	0.304054	0.604044	0.955619	0.476476	0.747273	0.987356	0.894016	0.959164	0.967857	0.687253	0.882034	3263.32	3176.45	2790.04	2979.35	3057.65	2783.18	3115.09	2621.06	3196.98	2739.37	2941.33	2774.96
P20839	IMPDH1	1.46421	0.94124	0.975444	1.00562	0.982766	0.991383	0.74939	0.388395	0.681853	0.511805	0.728579	0.876669	0.745199	0.375424	0.71182	0.686803	0.934593	0.977392	138.251	60.5189	650.051	87.2771	230.626	116.528	269.22	142.506	171.246	130.215	193.181	256.317
P20962	PTMS	1.19547	0.513024	0.739809	1.50567	0.195867	0.526507	1.63678	0.157483	0.460199	1.36915	0.154772	0.476357	1.08707	0.392666	0.72482	1.25948	0.21829	0.560897	3266.87	5359.48	5696.02	7512.35	5754.85	6342.33	5731.02	6165.15	6142.64	7009.81	2489.51	2481.27
P21266	GSTM3	1.41065	0.363374	0.633851	1.8396	0.0345092	0.30662	1.02959	0.897819	0.96042	0.729866	0.414726	0.708286	0.559682	0.107693	0.476816	1.30407	0.282463	0.614596	702.524	709.01	334.904	288.908	256.957	728.801	854.259	720.097	703.126	270.427	483.778	483.829
P21281	ATP6V1B2	1.97964	0.20583	0.501206	2.41042	0.064136	0.358686	1.51393	0.524032	0.776079	0.764753	0.569537	0.799561	0.628078	0.258516	0.616553	1.21761	0.488243	0.758231	427.629	148.629	231.29	79.0928	242.807	295.675	357.635	394.864	230.778	177.627	167.521	62.7793
P21283	ATP6V1C1	2.66142	0.00423527	0.117517	1.50211	0.137054	0.451722	1.71805	0.0338277	0.27834	0.645538	0.00301327	0.139918	1.14376	0.385609	0.721102	0.564402	0.0165185	0.228951	464.406	474.927	423.965	283.988	268.601	327.471	233.99	331.74	203.718	198.068	195.285	118.892
P21291	CSRP1	1.22448	0.13245	0.421814	1.27688	0.0937062	0.401408	1.71168	0.0630923	0.33047	1.39788	0.15876	0.476357	1.34052	0.21324	0.585725	1.04279	0.520076	0.783835	8131.94	9058.4	8092.24	16115.7	9773.18	9453.12	9043.79	8018.8	9301.87	8389.9	5918.87	6338.8
P21333	FLNA	1.12419	0.0216313	0.209711	1.13406	0.0444145	0.33533	1.06853	0.153119	0.455716	0.950483	0.0718306	0.373605	0.942213	0.17614	0.559672	1.00878	0.805295	0.941028	8207.86	8078.09	8148.17	8051.71	7517.6	7654.9	8706.45	8010.67	7931.46	7394.68	7543.44	6796.71
P21399	ACO1	2.36509	NA	NA	4.79736	NA	NA	3.23263	NA	NA	1.36681	NA	NA	0.673835	NA	NA	2.02841	NA	NA	7.50147	NA	25.0443	14.4893	NA	29.9946	33.3552	36.1826	29.4862	NA	NA	6.88045
P21580	TNFAIP3	1.60452	0.199529	0.493326	0.662587	0.379187	0.687775	0.530374	0.26005	0.562033	0.33055	0.0789976	0.37928	0.800459	0.47486	0.774949	0.41295	0.0294212	0.280495	52.1656	71.8849	95.0062	46.8541	6.88762	18.6674	37.3263	33.8841	19.2491	71.2758	25.1421	40.1067
P21589	NT5E	0.943177	0.310969	0.592522	1.10041	0.343691	0.66161	1.08496	0.229796	0.52951	1.15032	0.0418557	0.30419	0.985957	0.910376	0.965513	1.16671	0.131333	0.481944	5442.31	5780.59	5938.75	6640.41	6993.23	6107.82	6545.95	5877.09	7599.59	5785.87	6587.31	5822.4
P21796	VDAC1	1.03495	0.682269	0.845916	1.08974	0.23659	0.559133	0.994985	0.977678	0.991914	0.961389	0.561518	0.798595	0.913048	0.0551118	0.410731	1.05294	0.377208	0.688537	15963.2	17445.4	14589.6	14791.5	16287.2	15066.3	16274.3	17119.8	17145.4	15254	17222.3	13901.4
P21912	SDHB	1.13386	0.347957	0.624511	2.60767	0.0319865	0.30425	1.76179	0.0174126	0.223823	1.5538	0.061442	0.354443	0.67562	0.322498	0.666401	2.29981	0.0561825	0.352314	208.832	255.32	179.951	312.705	266.854	421.248	561.41	269.15	650.756	203.094	190.209	174.758
P21926	CD9	0.760622	0.311359	0.592761	1.04342	0.783194	0.909273	0.639954	0.142517	0.444174	0.841357	0.521278	0.776552	0.613322	0.0779062	0.445933	1.3718	0.177119	0.521668	2570.35	1442.84	2254.38	1487.5	1318.64	2467.11	2294.68	3137.69	3165.5	3381.6	2903.99	1954.47
P21964	COMT	1.52134	0.00119681	0.0996244	1.62566	0.0126139	0.229934	1.44332	0.0521672	0.315951	0.948715	0.605763	0.81881	0.887835	0.471003	0.772179	1.06857	0.603368	0.832428	1871.83	1928.42	1849.47	1531.32	1594.71	2233.94	2414.72	1889.39	1733.01	1232.36	1347.44	1133.83
P21980	TGM2	0.839232	0.150956	0.450074	0.896785	0.331669	0.652534	0.929597	0.497432	0.75803	1.10768	0.0846717	0.388336	1.03659	0.404961	0.73608	1.06858	0.283201	0.614596	6325.63	6212.24	7088.86	7500.42	7210.75	7028.89	7093.51	6533.45	7345.75	9189.59	7053.1	7143.85
P22059	OSBP	1.20229	0.373786	0.643135	1.52379	0.597847	0.81993	1.48543	0.311741	0.613297	1.2355	0.560937	0.798595	0.974827	0.841642	0.933803	1.2674	0.918813	0.97428	95.8776	94.2768	88.8016	112.174	162.39	70.086	47.2249	91.1453	215.18	76.7253	47.6485	107.646
P22061	PCMT1	1.02214	0.709569	0.85864	1.24295	0.0564192	0.351097	1.16247	0.144738	0.444295	1.13729	0.187804	0.518595	0.935254	0.531934	0.80297	1.21602	0.0693504	0.374108	4642.03	4587.3	4135.37	5275.38	5527.7	4396.42	4775.85	5415.37	6060.52	4697.28	4315.56	4062.34
P22087	FBL	0.964921	0.669861	0.836979	1.13554	0.209438	0.538511	1.11822	0.613717	0.829686	1.15888	0.47566	0.747031	0.984755	0.841282	0.933803	1.17682	0.0591257	0.359275	3081.77	2849.52	3058.63	3757.8	4166.11	2494.29	3221.22	3901.92	3456.34	2858.35	3518.41	2939.97
P22102	GART	0.830599	0.0435865	0.271132	0.993972	0.897775	0.964011	0.886419	0.134724	0.440052	1.0672	0.451312	0.734091	0.891795	0.360682	0.698519	1.19669	0.173279	0.519297	1318.04	1221.07	1472.88	1278.3	1461.54	1541.76	1896.32	1416.94	1487.86	1692.69	1506.64	1630.91
P22223	CDH3	1.5063	0.100648	0.381711	0.865497	0.553143	0.795305	0.847744	0.481752	0.746323	0.562799	0.150399	0.471735	0.979489	0.94227	0.980297	0.574585	0.180119	0.52427	25.4042	21.2314	35.5462	10.2298	27.2915	8.73064	6.68677	19.7554	20.7783	19.1515	14.484	20.9232
P22234	PAICS	0.876425	0.182629	0.478919	0.968028	0.720949	0.88193	0.81689	0.0265114	0.258327	0.932071	0.43075	0.718208	0.843871	0.152103	0.529511	1.10452	0.429368	0.720961	4953.87	6087.52	6076.86	5686.77	5164.39	5104.27	5472.69	6090.01	7344.73	6106.01	6293.04	7132.86
P22307	SCP2	0.779507	0.186474	0.481443	0.938295	0.530882	0.781834	0.988534	0.900065	0.961093	1.26815	0.254221	0.580908	1.05354	0.74952	0.89401	1.2037	0.243481	0.587921	533.553	488.006	332.111	704.782	487.879	523.998	563.889	559.342	506.185	517.065	549.486	670.02
P22314	UBA1	0.997124	0.939164	0.974541	1.10388	0.120728	0.431156	1.02761	0.618427	0.830858	1.03058	0.702591	0.86717	0.930908	0.145603	0.524751	1.10706	0.280807	0.614596	4544.75	4496.6	3534.25	4465.26	4069.81	4425.03	4676.43	4833.48	4412.08	4144.52	4547.54	3919.81
P22392	NME2	0.83289	0.0939743	0.373115	0.921541	0.293287	0.624963	0.845215	0.0265415	0.258327	1.0148	0.823765	0.925702	0.917175	0.263687	0.616625	1.10644	0.339112	0.664017	35451.6	27504.8	33289.1	34532.4	31640.6	31496.8	33917.9	32945.1	39626.6	36347.1	37801.5	41407.4
P22626	HNRNPA2B1	0.981342	0.579062	0.780363	0.987147	0.809442	0.925077	1.23691	0.0165967	0.221724	1.26043	0.0108482	0.206957	1.25301	0.0342703	0.370036	1.00592	0.955042	0.987451	35353.3	34870.6	33198	46583	39648.7	44123.9	36078.4	31078.3	36877	35338.6	36481.8	33567.8
P22695	UQCRC2	1.24695	0.0604032	0.314804	1.13813	0.209329	0.538511	1.05405	0.726549	0.881153	0.845305	0.244533	0.575848	0.926127	0.553891	0.808734	0.912731	0.409775	0.706142	2156.52	2574.22	2719.57	2352.9	2266.8	1678.07	2554.44	1999.54	2246.15	2154.7	1833.89	1986.21
P23193	TCEA1	0.623127	0.0188654	0.198803	0.64726	0.0460828	0.34363	0.708509	0.0868126	0.368644	1.13702	0.595005	0.811366	1.09463	0.711565	0.875246	1.03873	0.896933	0.971873	623.072	412.61	567.703	445.984	779.822	597.277	532.545	717.999	414.938	904.482	840.171	828.475
P23229	ITGA6	1.14998	0.0348498	0.249703	1.10798	0.0983565	0.412551	1.008	0.808037	0.919384	0.876541	0.0484621	0.318891	0.909762	0.131955	0.51435	0.963483	0.560256	0.81132	1642.42	1813.87	1586.54	1499.58	1405.22	1515.45	1760.77	1568.18	1529.73	1469.27	1412.34	1503.54
P23246	SFPQ	1.08652	0.411938	0.671904	1.08686	0.321134	0.646012	1.26511	0.0198197	0.241699	1.16437	0.201934	0.531754	1.164	0.167187	0.549939	1.00031	0.983622	0.994056	9565.73	7213.19	8605.66	10394.6	10454	8708.35	9531	7533.05	8328.41	7979.65	7794.84	7588.69
P23258	TUBG1	1.66978	0.0300019	0.237458	1.24714	0.241304	0.564914	1.44679	0.0215965	0.250519	0.86646	0.443064	0.724987	1.16009	0.35125	0.690631	0.74689	0.199228	0.543855	316.766	498.615	440.4	322.936	415.25	349.898	401.107	272.336	264.486	227.342	239.789	284.934
P23284	PPIB	0.953903	0.513592	0.740138	1.00238	0.967676	0.987796	0.913277	0.276559	0.575883	0.95741	0.584632	0.806589	0.911109	0.253926	0.610893	1.05082	0.477991	0.751297	17398.4	17699.7	20271.9	16521.7	19742.6	16747.4	19178.6	18089.6	20915.6	21058.7	18922	18065
P23368	ME2	0.812547	0.560105	0.772183	1.13106	NA	NA	0.596095	0.135286	0.440052	0.733613	0.473386	0.746041	0.527024	NA	NA	1.39199	NA	NA	32.1762	13.5319	14.0703	15.5666	15.2092	13.0785	22.6678	32.8064	NA	24.1777	14.9359	34.4557
P23381	WARS1	0.987849	0.828875	0.922786	1.08279	0.471297	0.747504	1.07736	0.616932	0.830257	1.09061	0.571668	0.799561	0.99499	0.94756	0.980297	1.09611	0.446915	0.732088	3604.82	2964.64	3280.64	4146.78	3751.66	2844.22	3881.04	3915.13	3000.58	3136.58	3413.46	3421.22
P23396	RPS3	0.975154	0.785372	0.900135	1.075	0.281225	0.611007	0.927571	0.478619	0.743892	0.951205	0.671271	0.848719	0.862858	0.141093	0.524751	1.10239	0.252529	0.596219	12325.5	12522.9	15550.5	13711	13915.1	10801.6	15376.3	14586.1	14572.9	12397.1	15139.3	13891.9
P23434	GCSH	0.469997	0.0314084	0.239256	0.416484	NA	NA	0.96037	0.834421	0.932012	2.04335	0.118068	0.421722	2.3059	NA	NA	0.886143	NA	NA	247.588	289.062	278.213	649.4	742.694	272.959	212.869	268.521	NA	650.585	721.398	361.78
P23497	SP100	0.614645	NA	NA	0.731469	NA	NA	1.34216	NA	NA	2.18364	0.0483805	0.318891	1.83489	0.131872	0.51435	1.19007	0.569768	0.814839	17.2241	18.6416	13.2527	37.0936	48.7082	21.4552	15.7431	27.9583	14.7528	42.4766	NA	10.7991
P23526	AHCY	0.902261	0.243235	0.537704	0.947835	0.490934	0.759422	0.880332	0.0757925	0.356036	0.975695	0.754204	0.885119	0.928782	0.291349	0.638617	1.05051	0.568595	0.81458	5957.18	7312.8	6782.95	6262.28	6802.94	6500.33	7273.7	7496.49	6295.63	8118.24	7002.89	7104.05
P23528	CFL1	1.08371	0.191159	0.486256	1.08264	0.110541	0.423489	1.06357	0.220438	0.522113	0.981412	0.665932	0.846449	0.982383	0.427133	0.750474	0.999012	0.998023	0.998426	77458.6	83089	74013.4	78789.1	77480.8	73931.2	77116.3	79148.8	78064.1	77359.7	71406.8	67676
P23588	EIF4B	0.693098	0.0737643	0.343096	0.768429	0.285604	0.615144	0.908466	0.55798	0.800195	1.31073	0.088809	0.394632	1.18224	0.409193	0.739695	1.10869	0.761741	0.919958	1040.77	1000.14	767.031	1096.47	1412.89	1171.1	1136.82	1307.2	669.121	1337.74	1087.91	1625.65
P23634	ATP2B4	0.923073	0.447396	0.698796	0.74737	0.0847311	0.387864	0.864221	0.490504	0.752529	0.936243	0.643849	0.838115	1.15635	0.744554	0.891568	0.809655	0.100751	0.43017	155.456	159.541	171.968	91.5139	146.845	217.559	152.437	133.353	108.484	156.629	205.337	165.582
P23743	DGKA	1.38974	NA	NA	1.18251	NA	NA	1.37637	NA	NA	0.990379	0.931641	0.975328	1.16394	0.989069	0.998211	0.850883	0.906	0.97199	70.1812	47.7073	10.2122	53.0213	60.7532	13.0938	32.3084	26.7431	49.9473	23.7776	37.6732	NA
P23786	CPT2	2.34179	0.0147213	0.183451	1.95868	0.0632554	0.358686	1.79008	0.0575835	0.319938	0.764408	0.244166	0.575569	0.913924	0.787582	0.91182	0.836403	0.448731	0.7327	117.852	85.6278	133.401	86.1203	107.628	63.7659	90.2717	63.6859	127.81	38.7677	64.5245	40.5641
P23919	DTYMK	2.35406	NA	NA	3.96166	NA	NA	5.08381	NA	NA	2.15959	NA	NA	1.28325	NA	NA	1.6829	NA	NA	35.9871	44.6623	NA	NA	87.0849	NA	83.6007	49.286	70.701	NA	NA	17.1299
P23921	RRM1	1.05233	0.793132	0.90356	0.716729	0.143934	0.455761	0.96878	0.869763	0.9512	0.920601	0.644669	0.838115	1.35167	0.124914	0.507968	0.681085	0.115665	0.450114	1255.06	834.331	902.172	964.918	993.691	795.427	496.508	804.926	736.074	1008.72	745.548	1088.52
P24390	KDELR1	4.41005	NA	NA	3.99842	NA	NA	3.96248	NA	NA	0.898512	0.275293	0.598494	0.991011	0.978097	0.995723	0.906662	0.404156	0.704181	312.38	374.394	337.649	313.721	338.47	268.266	299.992	260.725	368.088	NA	NA	77.431
P24534	EEF1B2	1.32439	0.0527136	0.293899	1.21899	0.132648	0.448345	1.19168	0.160735	0.463362	0.899798	0.0811895	0.380097	0.977601	0.694827	0.866793	0.920414	0.175646	0.520859	11383.6	12298.1	11095.1	10569.9	9774.84	10947.3	11470.2	10557.6	9981.28	9698.1	9488.66	7071.98
P24539	ATP5PB	1.26276	0.2614	0.546416	1.35509	0.108172	0.420843	1.72643	0.0154449	0.218408	1.36718	0.096438	0.400226	1.27403	0.105685	0.476203	1.07312	0.652194	0.861622	2151.13	1384.53	1910.34	2139.65	2668.84	2637.19	2255.09	1631.28	1957.82	1574.59	1124.88	1613.3
P24666	ACP1	1.09916	0.573814	0.779834	1.231	0.118248	0.431156	1.3192	0.060299	0.324554	1.20019	0.187347	0.518047	1.07165	0.345801	0.68712	1.11995	0.361854	0.680952	1321.9	1454.18	1921.88	1902.11	1718.88	2017.46	1819.34	1840.61	1601.52	1705.63	1348.28	1220.22
P24752	ACAT1	0.914593	0.684571	0.846728	0.677996	0.205	0.533708	0.629845	0.0532631	0.315951	0.688662	0.0404774	0.30328	0.928981	0.951904	0.982041	0.741309	0.249978	0.594886	1325.8	966.658	1251.52	760.706	942.017	737.882	619.374	1337.02	670.791	1094.71	1090.54	1689.67
P24928	POLR2A	0.901273	0.764711	0.889644	0.831636	0.581886	0.812999	0.963161	0.9976	0.998687	1.06867	0.68596	0.858671	1.15815	0.474667	0.774949	0.922735	0.772609	0.923539	25.1703	47.8004	34.1716	31.8063	44.6068	38.0866	42.6707	21.6845	34.5089	29.8657	31.2556	57.7578
P24941	CDK2	1.02525	0.824458	0.920742	1.03016	0.892439	0.962418	0.500113	0.0801581	0.363771	0.487794	0.0805214	0.37928	0.485472	0.0869239	0.454571	1.00478	0.987331	0.994312	434.137	496.266	377.732	260.957	279.58	97.5648	364.195	413.211	536.987	417.641	436.687	421.587
P25098	GRK2	0.988604	NA	NA	0.74624	NA	NA	0.859573	NA	NA	0.869481	NA	NA	1.15187	NA	NA	0.754842	NA	NA	10.6107	NA	7.89474	NA	NA	8.04508	8.07842	5.89029	NA	6.21077	14.543	7.3244
P25205	MCM3	0.86477	0.422924	0.68108	1.10735	0.47064	0.747086	0.812299	0.353896	0.657472	0.939323	0.817012	0.922324	0.733552	0.248957	0.60967	1.28051	0.281134	0.614596	402.411	228.171	218.277	273.042	364.406	159.904	307.865	342.057	437.051	363.244	319.233	299.123
P25325	MPST	0.0920839	0.4339	0.690009	0.0845833	0.393567	0.698558	0.0692122	0.326721	0.627901	0.751621	0.162889	0.481237	0.818272	0.507606	0.79582	0.918547	0.615392	0.83985	254.378	261.791	206.586	236.931	171.609	134.697	258.395	263.497	141.991	182.23	7434.59	232.044
P25398	RPS12	1.02536	0.684678	0.846728	0.839102	0.175858	0.5052	0.97528	0.752893	0.889408	0.951158	0.554001	0.796842	1.16229	0.287589	0.635024	0.818348	0.132998	0.485349	37346.4	32818.5	33649.6	34374.4	36022.2	28347.4	25987.6	34415.6	24553.2	33256.4	36438.9	31551.5
P25490	YY1	1.36642	0.871051	0.943936	1.47683	0.207934	0.537868	0.355178	NA	NA	0.259934	NA	NA	0.240501	NA	NA	1.0808	0.587268	0.825173	28.4535	199.235	140.924	NA	38.8483	25.0284	137.5	143.129	117.769	101.624	123.16	44.9827
P25685	DNAJB1	6.51261	0.000128497	0.044313	2.09156	0.015631	0.243642	2.30069	0.0024217	0.123371	0.353267	0.00021829	0.0488375	1.09999	0.499294	0.78931	0.321155	0.00176904	0.104942	8247.86	8509.73	6943.16	2604.94	2687.57	3080.19	2676.17	3043.18	1892.27	1456.78	986.65	1195.78
P25705	ATP5F1A	0.860251	0.0611346	0.316015	0.989879	0.830387	0.936608	1.01251	0.779675	0.902516	1.17699	0.0307375	0.269461	1.02286	0.412112	0.740775	1.15069	0.0342007	0.304625	8966.79	7691.8	8428.19	10304.9	9610.46	9611.45	9528.67	9594.19	9744.13	9006.1	10178.4	9977.69
P25786	PSMA1	1.67315	0.118216	0.408844	1.11471	0.53808	0.786287	1.0895	0.580881	0.807894	0.651166	0.0403536	0.30328	0.977376	0.688222	0.86572	0.666239	0.0548004	0.348664	10374.1	6585.57	7356.8	5243.21	5223.5	5367.38	5605.94	5690.91	4903.75	4193.33	3125.26	7214.82
P25787	PSMA2	0.889811	0.393306	0.661422	0.770072	0.0328123	0.304892	0.818142	0.0655337	0.331615	0.919456	0.652176	0.841232	1.06242	0.562389	0.809686	0.865433	0.421376	0.718834	6182.25	3938.26	4803.14	4563.22	5109.26	4049.15	4814.34	4311.85	3789.23	5826.86	5843.74	5101.09
P25788	PSMA3	1.12029	0.141872	0.435171	1.16406	0.35137	0.668961	0.966953	0.730241	0.881153	0.863127	0.479507	0.748298	0.830675	0.468289	0.770534	1.03907	0.858416	0.955595	3997.67	3663.89	3500.06	3219.27	4633.04	1781.59	3267.29	3482.52	4847.87	3320.43	3039.77	3602.96
P25789	PSMA4	1.12012	0.312281	0.593579	0.946686	0.557164	0.796118	0.904187	0.422413	0.707393	0.807221	0.123686	0.431148	0.955107	0.602663	0.833093	0.845163	0.0853517	0.403368	5462.3	5263.11	6526.76	4163.77	4249.8	5512.74	4995.69	4585.02	5000.18	4438.31	5282.68	5681.05
P25815	S100P	1.11056	0.487878	0.725343	1.27497	0.203447	0.532511	0.870306	0.597218	0.819968	0.783664	0.266564	0.59207	0.68261	0.135481	0.515755	1.14804	0.0880546	0.407305	18650.1	19191.4	20773.9	15203.3	9725.69	21005.8	20184.2	23644.8	23463.9	18834.3	12347.9	21597.8
P26006	ITGA3	1.36285	0.447531	0.698796	0.773957	0.665361	0.852877	0.703705	0.507388	0.764448	0.516348	0.175578	0.502904	0.90923	0.667694	0.860606	0.567896	0.157968	0.511466	123.133	121.406	262.876	123.604	41.1431	97.2555	68.7833	104.476	114.9	204.841	101.087	66.3902
P26038	MSN	0.986439	0.736526	0.875417	1.07488	0.193896	0.526353	0.936732	0.222397	0.524666	0.949609	0.247309	0.576146	0.871473	0.0460658	0.39562	1.08966	0.0983804	0.43017	25534	27259	26752.3	23538.8	26229.1	25769.1	26987.3	30276	29414	26110.6	25980.2	28548.1
P26196	DDX6	0.941777	0.65244	0.825753	0.802852	0.0674595	0.362292	0.939873	0.647542	0.845146	0.997978	0.984287	0.994796	1.17067	0.456781	0.765765	0.852486	0.426316	0.720961	747.334	564.9	941.292	723.146	962.54	563.282	633.544	573.492	714.063	887.239	788.132	717.473
P26232	CTNNA2	1.30339	0.00657984	0.130195	0.650631	0.0424182	0.330588	0.955228	0.713535	0.874895	0.732881	0.167386	0.490985	1.46816	0.220881	0.592677	0.499185	0.00854354	0.18021	92.288	86.9559	95.0787	79.8121	78.5069	42.7268	33.6788	48.5244	54.7345	64.6453	70.5456	75.2781
P26358	DNMT1	1.76052	0.46889	0.713131	0.587194	0.194815	0.526507	1.43067	0.62134	0.831377	0.812642	0.80049	0.910775	2.43645	0.175691	0.559672	0.333535	0.148173	0.506016	13.8779	24.2987	65.8511	14.5475	18.0523	51.9374	19.5133	8.39792	6.78559	13.7733	17.3282	27.9877
P26368	U2AF2	0.926137	0.401481	0.663365	0.71032	0.0985351	0.412584	1.20336	0.172123	0.475387	1.29933	0.0922129	0.400226	1.6941	0.0449608	0.393652	0.766971	0.178517	0.522477	2271.05	2239.64	1843.12	3054.36	2944.77	2256.55	2171.76	1259.67	1441.76	2232.46	2119.08	2509
P26373	RPL13	0.629742	0.0137777	0.181188	0.819011	0.0688608	0.364841	0.956343	0.701868	0.869625	1.51863	0.0359967	0.289503	1.16768	0.250309	0.610085	1.30055	0.0492471	0.33717	16012	13625.9	11833.6	17785.8	20076.1	25117.8	17339.7	19457.5	17138.6	19966.5	24988.5	20899.7
P26447	S100A4	1.70648	NA	NA	2.54518	NA	NA	1.24884	NA	NA	0.731824	NA	NA	0.49067	NA	NA	1.49148	NA	NA	140.84	460.998	169.645	192.868	183.525	NA	602.375	NA	164.725	NA	150.696	NA
P26583	HMGB2	1.17052	0.378728	0.647944	1.2508	0.111086	0.42466	1.25366	0.115737	0.415549	1.07102	0.527737	0.782858	1.00229	0.969343	0.99083	1.06858	0.525582	0.787578	11597.8	8014.52	8774.16	9696.9	9898.38	10807.3	10534.6	9910.69	9887.92	9401.39	6412.87	8436.79
P26599	PTBP1	0.883961	0.285965	0.57012	1.05562	0.516342	0.774833	0.990908	0.915522	0.968897	1.12099	0.447449	0.729253	0.938693	0.549278	0.808115	1.1942	0.0530599	0.345526	10557.2	8985.92	10881.4	9313.71	11143.4	13648.3	11912.2	11613.7	12806.9	9901.44	11550.1	12966.8
P26639	TARS1	1.02083	0.576262	0.779834	1.04994	0.549736	0.793406	0.988221	0.728241	0.881153	0.968055	0.380365	0.68598	0.941214	0.453807	0.765428	1.02852	0.742459	0.910181	4317.3	4573.13	4206.5	4162.32	4407.88	4108.36	4981.11	3977.75	4511.58	4446.77	4277.81	4105.11
P26640	VARS1	0.899719	0.46141	0.707652	1.05773	0.683272	0.861579	0.822757	0.191757	0.49673	0.91446	0.338713	0.648191	0.777854	0.0743653	0.439747	1.17562	0.205242	0.550796	1195.1	1323.88	1468.22	1245.48	1086.64	1314	1329.66	1790.11	1567.65	1503.37	1202.65	1725.58
P26641	EEF1G	1.4249	0.00136293	0.101731	1.17624	0.159991	0.484382	1.22147	0.0342293	0.27834	0.857233	0.027615	0.258703	1.03845	0.670542	0.860606	0.825489	0.069699	0.374108	21087.9	20634.6	20561.5	18586.2	16220.1	18585.6	15122.9	16453.3	19838.5	13366	15514.5	14830.5
P26885	FKBP2	1.15183	0.0770198	0.348175	1.15737	0.150646	0.466542	1.00603	0.742648	0.884335	0.873417	0.545215	0.79348	0.869236	0.545316	0.806263	1.00481	0.983408	0.994056	817.905	830.647	964.702	1037.29	980.274	264.896	888.693	757.197	979.933	759.51	788.719	720.561
P27105	STOM	1.11304	0.38448	0.653367	1.26172	0.172822	0.502948	1.13156	0.290553	0.586533	1.01665	0.786745	0.902464	0.89684	0.372818	0.708528	1.13359	0.337521	0.663859	4491.53	5331.54	5230.24	5334.67	4782.15	5187.09	5349.94	6776.15	4938.17	4970.57	4932.33	3621.66
P27144	AK4	1.25024	0.192772	0.487672	1.65588	0.0288487	0.295685	1.19018	0.22306	0.524666	0.951962	0.709383	0.869429	0.71876	0.0529682	0.408373	1.32445	0.113958	0.447824	2476.49	2662.29	1956.44	1994.54	2322.63	2437.21	2976.01	2658.6	3762.66	1590.37	2316.61	1768.13
P27348	YWHAQ	1.29484	0.0116728	0.171818	1.11984	0.105621	0.420394	1.10419	0.5769	0.807232	0.85276	0.266191	0.59207	0.986022	0.830578	0.931162	0.864849	0.0443157	0.336721	14443	13686.2	12651.6	14748.1	10304.5	9723.55	11125.3	11717.6	12426.3	11058	10844.2	9592.54
P27361	MAPK3	NA	NA	NA	NA	NA	NA	NA	NA	NA	1.13013	0.557675	0.797929	0.847217	0.413224	0.741497	1.33393	0.387098	0.696327	76.0384	23.9674	63.3685	58.733	57.7909	68.1101	55.2343	93.0646	69.6311	NA	NA	NA
P27449	ATP6V0C	2.30111	0.120685	0.410902	2.42048	0.138669	0.453959	2.34397	0.134617	0.440052	1.01863	0.996054	0.998207	0.968388	0.97705	0.995377	1.05188	0.979066	0.993521	1847.79	1108.95	2542.68	994.814	2619.46	1987.59	1015.67	3003.71	1765.34	1522.86	503.751	363.295
P27635	RPL10	1.00936	0.893746	0.956053	1.12326	0.0676299	0.362292	1.01033	0.916527	0.969529	1.00095	0.993924	0.997979	0.899457	0.168867	0.552364	1.11284	0.101126	0.43017	16991.3	19426.3	19664.9	16481.9	19660.6	19993.3	20924.5	21479.7	20006.5	17658.9	17778.6	20124.6
P27694	RPA1	0.846536	0.468956	0.713131	0.918522	0.641192	0.839631	1.06041	0.718886	0.877447	1.25265	0.317617	0.628983	1.15447	0.316158	0.662684	1.08504	0.592419	0.825173	243.273	363.534	467.987	358.999	481.104	506.235	407.58	407.253	351.358	537.724	353.802	378.113
P27695	APEX1	1.1615	0.273407	0.562663	0.947409	0.706193	0.874059	1.02217	0.924174	0.971656	0.880039	0.406507	0.703032	1.07891	0.681893	0.862073	0.815676	0.256247	0.598773	2437.58	2103.34	1839.22	1452.08	2016.04	2146.65	2227.59	1368.5	1608.03	2044.71	1911.59	1536.71
P27701	CD82	1.1616	NA	NA	1.63131	NA	NA	1.45096	NA	NA	1.2491	NA	NA	0.889443	0.547555	0.807619	1.40436	NA	NA	71.7777	147.702	NA	125.795	214.931	70.5017	168.236	155.424	138.683	94.4726	NA	NA
P27708	CAD	1.08412	0.527561	0.74718	1.42397	0.0821883	0.383334	1.24309	0.259575	0.562033	1.14664	0.362841	0.672907	0.872973	0.389073	0.723507	1.31348	0.0665051	0.373379	124.97	127.415	147.637	188.725	135.375	134.58	204.752	148.569	172.102	155.595	104.998	108.392
P27797	CALR	1.07507	0.190444	0.486102	1.14142	0.054366	0.350812	1.17302	0.0275998	0.260053	1.09112	0.000393606	0.0652933	1.02769	0.187418	0.567198	1.06172	0.0213269	0.244568	23037.9	22943.4	22753	25349.5	24867.8	24779.9	24230.9	25036	23709.5	23091.1	21237.7	19606.2
P27816	MAP4	0.982152	0.894626	0.956053	1.122	0.372943	0.682632	1.18998	0.343252	0.64475	1.2116	0.265555	0.59207	1.06059	0.763696	0.89856	1.14239	0.241027	0.586468	1816.44	1787.02	2085.61	2197.49	2858.43	1836.97	2066.42	1921.07	2511.64	2214.99	1915.29	1662.18
P27824	CANX	1.41342	0.0255349	0.224898	1.32965	0.0566828	0.351097	1.36193	0.0474415	0.309186	0.96357	0.502164	0.761915	1.02428	0.742152	0.891312	0.940732	0.274424	0.613834	5658.22	6030.02	5714.32	5862.1	5053.14	5853.36	5659.59	5737.29	4974.28	4747.71	4197.19	3367.47
P28062	PSMB8	1.69831	0.0663645	0.328187	2.07927	0.0118748	0.229517	1.62677	0.151023	0.452563	0.957874	0.815894	0.921908	0.782373	0.275804	0.627311	1.22432	0.243523	0.587921	274.63	411.072	261.001	191.169	330.131	385.523	412.303	413.109	333.654	200.719	133.714	223.004
P28065	PSMB9	0.427106	NA	NA	0.419149	NA	NA	0.587795	NA	NA	1.37623	NA	NA	1.40236	NA	NA	0.981369	NA	NA	66.7984	75.8936	79.3721	NA	98.8444	104.896	NA	49.0085	96.276	253.948	92.6695	NA
P28066	PSMA5	1.24374	0.111638	0.398661	1.15858	0.277605	0.608478	1.2211	0.229005	0.528862	0.981791	0.784871	0.902464	1.05396	0.670805	0.860606	0.931527	0.239501	0.585701	7987.2	8029.91	8140.58	8861.83	8264.15	6591.8	7601.71	6775.81	8126.02	6519.84	5206.45	7697.07
P28070	PSMB4	0.773341	0.207053	0.501834	0.734296	0.115718	0.428927	0.799825	0.0811841	0.364256	1.03425	0.790842	0.904629	1.08924	0.60668	0.833461	0.949511	0.867213	0.959792	3849.2	3131.18	2031.5	3626.21	3046.33	2647.96	2130.27	2703.15	3723.47	4123.38	3928.93	3600.88
P28072	PSMB6	1.00449	0.921987	0.966425	1.13791	0.0678002	0.362401	0.569166	0.00614791	0.157201	0.566623	0.0345255	0.285575	0.500187	0.00398215	0.225751	1.13282	0.396526	0.700496	3795.99	5109.65	6178.03	3485.08	2587.81	2473.86	6087.02	5177.06	5823.04	4931.2	5174.94	4910.15
P28074	PSMB5	1.21782	0.278088	0.564483	0.919619	0.683008	0.861579	0.889893	0.594598	0.817787	0.730727	0.200276	0.530446	0.967677	0.832327	0.931933	0.755135	0.162552	0.514228	2835.38	2839.36	3782.85	1567.03	3179.86	2164.02	2772.59	1770.27	2598.9	2494.46	3229.56	2041.98
P28288	ABCD3	0.871011	0.324527	0.606822	0.987831	0.905744	0.965555	0.591698	0.0715348	0.345775	0.679323	0.16775	0.491469	0.598987	0.0682076	0.431795	1.13412	0.300966	0.632405	126.452	184.909	138.86	74.5776	79.4468	151.821	175.628	162.217	172.759	151.951	175.54	189.404
P28290	ITPRID2	0.388492	0.0766729	0.348128	0.775333	0.558206	0.796118	0.435085	0.153535	0.455814	1.11993	0.829115	0.928844	0.561159	0.244337	0.604522	1.99575	0.150935	0.506409	12.8797	28.0616	31.849	58.9427	10.8332	11.7443	26.4191	55.5686	63.2834	68.3054	33.6534	85.4072
P28331	NDUFS1	0.707061	0.318708	0.600125	1.37428	0.15249	0.469588	1.22689	0.536846	0.784164	1.7352	0.16958	0.494782	0.892755	0.513324	0.797745	1.94364	0.0546811	0.348664	158.853	88.2274	62.015	216.94	111.162	208.239	209.811	195.171	195.789	181.179	94.7254	161.25
P28482	MAPK1	0.595217	0.00409424	0.117517	0.814023	0.0811492	0.382923	0.662928	0.138873	0.441498	1.11376	0.823279	0.925577	0.814385	0.360367	0.698519	1.36761	0.0176111	0.228951	336.26	408.561	368.237	243.004	488.908	507.766	462.686	562.93	496.611	546.509	637.293	686.204
P28799	GRN	1.07435	0.668361	0.836166	1.23037	0.31822	0.644208	1.49378	0.14451	0.444295	1.3904	0.0753742	0.37928	1.21409	0.172343	0.554672	1.14522	0.212293	0.557203	532.401	392.761	464.673	641.881	760.893	529.653	568.058	524.307	499.302	554.414	271.265	467.971
P28838	LAP3	0.790578	0.117822	0.408844	0.922008	0.511888	0.771023	1.06658	0.524131	0.776079	1.34912	0.0124865	0.209749	1.15681	0.0206879	0.332668	1.16625	0.0624515	0.36657	354.957	367.171	430.801	554.976	490.768	509.695	459.129	448.144	437.324	436.641	585.914	435.781
P29034	S100A2	0.89803	0.503737	0.731661	0.910562	0.240453	0.563468	0.813119	0.0346577	0.278433	0.905448	0.696092	0.861711	0.892986	0.0839348	0.447897	1.01396	0.830199	0.946779	23756.9	38045.6	40970.5	31197.5	29152.8	32705.2	32929.5	34073.7	37204.1	36682.2	35325.6	42434.9
P29083	GTF2E1	0.510405	0.229986	0.522617	0.476997	NA	NA	0.595941	NA	NA	1.16758	NA	NA	1.24936	NA	NA	0.934546	NA	NA	25.6608	22.0826	16.8878	NA	NA	25.1541	NA	21.7255	18.5417	51.1534	57.939	17.5346
P29144	TPP2	0.634579	0.155128	0.451226	0.795711	0.479008	0.75393	0.615037	0.121983	0.424021	0.969205	0.946093	0.980183	0.77294	0.670742	0.860606	1.25392	0.711276	0.897818	118.744	63.3331	70.243	57.0991	99.4355	88.0149	115.23	48.1927	152.966	166.952	91.046	139.619
P29218	IMPA1	1.02225	0.968889	0.984912	0.937017	0.464329	0.743684	0.818759	0.117573	0.416405	0.800937	0.270808	0.595174	0.873793	0.190359	0.570144	0.916621	0.667698	0.867344	857.021	529.024	744.795	605.622	616.698	484.348	621.823	706.659	624.69	640.565	787.326	656.568
P29317	EPHA2	0.97491	0.661879	0.83278	1.28136	0.00100071	0.155091	1.09641	0.321994	0.626085	1.12462	0.270203	0.594785	0.855661	0.0951514	0.470871	1.31434	0.00696238	0.169077	2290.44	2358.72	2714.87	2521.5	2586.08	3174.19	3211.31	3305.85	3161.65	2390.02	2583.44	2580.09
P29353	SHC1	1.06634	NA	NA	0.746156	NA	NA	1.48568	NA	NA	1.39326	0.862838	0.946384	1.99112	0.439231	0.757288	0.699737	0.18177	0.525373	49.1251	61.4583	53.7699	124.306	21.0703	83.6108	48.3154	44.3134	22.3752	74.8643	NA	27.8882
P29401	TKT	0.815134	0.0289624	0.234066	0.916906	0.232839	0.555772	0.921128	0.101113	0.395667	1.13003	0.112493	0.418079	1.0046	0.915936	0.966976	1.12485	0.213084	0.557628	17898.3	16664.4	20145.5	21672.3	19799.1	20350.5	21064.8	22160.1	18313.8	22419.9	21268.5	23427.1
P29466	CASP1	0.889911	0.989279	0.995465	1.77492	0.15624	0.47661	2.0187	0.199334	0.502323	2.26843	0.0970707	0.40203	1.13735	0.881163	0.95122	1.9945	0.0309907	0.288586	157.287	133.372	77.915	231.733	440.555	163.796	239.326	277.092	218.699	226.415	131.959	55.7949
P29508	SERPINB3	1.15104	0.605342	0.796051	2.11126	0.00814973	0.194948	1.45047	0.118387	0.417691	1.26014	0.366499	0.675465	0.687017	0.108794	0.478224	1.83423	0.0444215	0.336721	149.779	81.3114	131.236	169.551	176.458	110.574	190.754	201.074	272.759	88.0439	125.949	100.79
P29692	EEF1D	0.77079	0.00562272	0.122281	0.922274	0.178365	0.509977	0.824373	0.0202826	0.244832	1.06952	0.0326098	0.276734	0.893848	0.00728279	0.231158	1.19653	0.000109286	0.0338378	8505.13	8386.23	8330.48	9093.19	9235.86	8646.15	9941.53	10262.7	9974.46	11918.2	10634.6	10169.2
P29966	MARCKS	1.54144	0.0656798	0.328187	2.07344	0.0109833	0.224921	1.66782	0.0447449	0.302461	1.08199	0.504589	0.76429	0.804373	0.0543649	0.410731	1.34513	0.0156061	0.226818	5871.09	4653.71	4900.5	6281.08	5627.33	4781.61	6710.39	6786.31	7252.39	4494.92	2589.45	2922.72
P29992	GNA11	1.38601	NA	NA	1.93104	NA	NA	1.12189	NA	NA	0.809437	NA	NA	0.580979	NA	NA	1.39323	NA	NA	NA	54.0969	NA	40.9833	46.5927	NA	73.2589	77.4799	NA	17.4126	29.1938	70.4852
P30040	ERP29	0.801184	0.152698	0.451226	0.940159	0.617189	0.828038	1.28664	0.0434753	0.299664	1.60592	0.00614903	0.160344	1.36853	0.00641708	0.228177	1.17346	0.201185	0.545193	2411.85	2566.65	3242.7	4517.31	4374.67	4310.6	2989.13	3053.91	3604.22	4019.92	2990.92	3250.47
P30041	PRDX6	1.02811	0.509946	0.73669	1.08671	0.262316	0.588991	0.901984	0.0376403	0.284154	0.877319	0.00955214	0.197545	0.830012	0.0306802	0.362434	1.057	0.422628	0.718991	15442.6	15912	14648.3	13769.2	13116.4	13473.7	15134	15493.6	17997.2	15533.1	15166.8	14045.1
P30043	BLVRB	2.33374	0.0194356	0.198803	2.73251	0.0109854	0.224921	1.78812	0.0561234	0.316259	0.766206	0.0142433	0.215024	0.654388	0.00168074	0.225751	1.17087	0.0485917	0.33717	1596.22	1391.29	1591.9	1234.89	1206.86	1067.02	1907.28	1706.36	1748.27	550.055	970.342	441.869
P30044	PRDX5	0.965293	0.258787	0.545213	1.07857	0.29199	0.623737	1.01447	0.913014	0.96784	1.05095	0.59853	0.812858	0.940572	0.536546	0.803011	1.11735	0.135	0.487955	7881.45	8148.14	8282.83	9118.5	7273.18	9159.41	9078.49	8171.12	9915.86	8733.14	8367.63	8085.79
P30046	DDT	1.10714	0.627208	0.809236	1.37945	0.157257	0.479109	1.23583	0.241934	0.544811	1.11624	0.547034	0.793721	0.895883	0.60405	0.833461	1.24597	0.338265	0.663933	4829.13	2962.45	3730.02	3759.61	5271.32	3829.95	4781.39	5956.3	3617.85	2799.17	3576.94	4030.57
P30048	PRDX3	1.18054	0.260985	0.546416	0.956539	0.617119	0.828038	0.926308	0.575575	0.807232	0.784647	0.229439	0.56296	0.968395	0.761573	0.89856	0.810255	0.167327	0.518158	5130.13	4375.13	6306.12	3722.01	5353.68	3330.66	3849.25	4275.97	4686.03	4996.27	4256.93	4140.15
P30049	ATP5F1D	1.2642	0.276341	0.562943	1.43821	0.140271	0.453959	0.615118	NA	NA	0.486565	NA	NA	0.427697	NA	NA	1.13764	0.00369446	0.128696	2363.45	2303.82	2239.67	1005.48	NA	1234.97	2588.84	2573.91	2694.85	2473.7	1841.41	1148.35
P30050	RPL12	1.09455	0.170108	0.468233	1.00898	0.849055	0.945604	0.921049	0.379011	0.675114	0.841486	0.0629587	0.357456	0.91285	0.24207	0.603867	0.921823	0.03695	0.313443	18757.9	19136.4	17991	16041.2	13748.7	17236.8	16520.4	17459.6	17536.2	18684.7	16776.7	15596.4
P30084	ECHS1	0.936984	0.860706	0.939115	1.30405	0.298417	0.629581	0.985151	0.912299	0.96781	1.05141	0.717679	0.871064	0.755453	0.10071	0.470871	1.39176	0.191869	0.536411	2478.19	1417.09	1222.9	1545.78	1734.53	2100.98	2845.16	2090.97	2187.13	2352.12	2034.94	1075.33
P30085	CMPK1	0.618745	0.0614865	0.316478	0.998175	0.919784	0.970816	0.768919	0.179827	0.481799	1.24271	0.135591	0.450932	0.770324	0.0136569	0.295376	1.61323	0.0158442	0.226818	2316.37	2009.81	2968.1	3267.43	3000.17	2797.05	3846.05	4247.87	3673.39	2900.39	4633.66	4254.77
P30086	PEBP1	1.01325	0.822673	0.920692	1.12866	0.0613718	0.358505	1.04019	0.518837	0.771604	1.02659	0.643464	0.838115	0.921617	0.12352	0.507505	1.1139	0.0639509	0.367791	9622.33	10709.6	9526.86	10819.7	9529.76	10303.3	10816.8	10892.7	11550.3	10664.4	9281.61	9522.46
P30101	PDIA3	0.955586	0.635001	0.814502	1.068	0.448262	0.733216	1.14445	0.137156	0.441153	1.19765	0.0102276	0.199763	1.07159	0.181697	0.560709	1.11763	0.101242	0.43017	17134	18378.8	19308.9	22486.4	21085.6	22084.9	19537.3	22048.7	19684.5	21212.9	19590.8	16565.9
P30153	PPP2R1A	1.06581	0.693643	0.850222	1.06583	0.554775	0.795458	1.12906	0.282084	0.579271	1.05934	0.656305	0.841232	1.05933	0.605556	0.833461	1.00001	0.960227	0.988563	5080.98	3518.89	4785.87	5408.78	4243.16	4528.14	4463.88	5021.69	3900.31	4314.03	3684.5	4560.64
P30154	PPP2R1B	0.522557	NA	NA	0.432283	NA	NA	0.869558	0.573843	0.807232	1.66404	NA	NA	2.01155	NA	NA	0.827245	NA	NA	34.977	NA	NA	89.5654	22.3296	62.7148	43.7028	14.1663	NA	57.4	56.235	87.1682
P30260	CDC27	4.04694	0.0162883	0.189951	0.828959	0.736759	0.887342	1.00817	0.962369	0.98623	0.249119	0.0125387	0.209749	1.21619	0.672259	0.860606	0.204836	0.00374723	0.128696	41.3664	63.2197	35.0283	10.6881	17.5219	6.57052	8.1516	13.4196	7.02683	16.1451	12.7481	5.60562
P30405	PPIF	0.944158	0.644189	0.818823	1.02982	0.790455	0.913112	1.15507	0.310334	0.612146	1.22339	0.113778	0.418987	1.12163	0.36856	0.704265	1.09072	0.376875	0.688537	4367.47	4963.47	4288.33	6119.12	4650.31	5892.28	4698	4493.97	5662.89	5719.83	4295.77	4409.19
P30408	TM4SF1	2.08652	0.0858155	0.362671	2.15861	NA	NA	2.08173	0.0646532	0.331347	0.997706	0.926225	0.971628	0.964386	NA	NA	1.03455	NA	NA	8139.05	7215.62	4816.26	7488.85	6725.56	5910.24	NA	6586.59	7325.3	4944.54	3079.01	1643.71
P30419	NMT1	1.45447	0.0017263	0.104122	1.41311	0.0108368	0.224921	1.31272	0.0397614	0.290931	0.902543	0.263639	0.590143	0.928955	0.494422	0.784145	0.971568	0.666998	0.867272	1084.7	1107.53	1011.66	839.08	951.747	1100.82	1143.46	918.968	1050.36	697.272	797.221	708.297
P30519	HMOX2	0.828311	0.218308	0.513641	1.21542	0.107459	0.420633	0.724084	0.0988435	0.393718	0.874169	0.48792	0.753306	0.595749	0.0274951	0.35605	1.46735	0.0433371	0.334411	911.966	841.012	620.807	733.991	826.78	514.318	1023.51	1285.02	1174.62	951.298	846.071	1068.44
P30520	ADSS2	0.981258	0.94776	0.979406	1.04749	0.767639	0.905992	0.836413	0.411326	0.698168	0.852389	0.403482	0.701048	0.79849	0.243459	0.604522	1.0675	0.684689	0.879563	402.648	500.72	598.951	359.968	371.878	548.713	625.234	437.041	541.45	635.294	504.154	391.565
P30533	LRPAP1	0.977542	0.844086	0.930162	0.894751	0.485882	0.756924	0.901751	0.561313	0.801401	0.922468	0.629686	0.832255	1.00782	0.9814	0.9959	0.915308	0.566638	0.813544	1045.79	937.666	1232.26	647.701	1066.02	1252.67	1291.2	817.925	834.238	988.062	1266.96	1034.56
P30536	TSPO	0.86575	0.694051	0.850222	0.835959	0.754238	0.897859	0.501546	0.789698	0.908516	0.57932	0.196167	0.523798	0.599966	0.275515	0.627311	0.965589	0.797102	0.937085	3353.58	2081.72	2536.57	2649.37	1367.73	601.169	2144.41	3848.1	1705.04	4449.04	4494.77	264.239
P30566	ADSL	0.886728	0.716586	0.861848	1.0276	0.890105	0.962418	0.760997	0.40813	0.697222	0.858208	0.563037	0.798595	0.740556	0.310007	0.656866	1.15887	0.579002	0.819068	421.189	356.404	238.379	273.689	402.365	195.861	432.363	270.45	474.566	469.695	239.98	436.078
P30622	CLIP1	1.90163	0.0227365	0.215238	2.05915	0.0401226	0.320068	1.22368	0.468009	0.739999	0.643488	0.0677323	0.364747	0.594263	0.097916	0.470871	1.08283	0.766308	0.92183	81.1228	100.436	92.5236	50.9969	80.629	44.7426	114.976	68.8752	112.934	65.3123	36.2817	42.5358
P30626	SRI	1.23406	0.309828	0.591713	1.20903	0.275823	0.606912	1.28034	0.193404	0.499907	1.0375	0.69453	0.860871	1.05898	0.293169	0.639849	0.979723	0.915388	0.973728	690.22	969.898	836.397	839.875	931.855	818.412	780.58	849.372	815.941	867.295	675.039	480.681
P30740	SERPINB1	0.987421	0.895015	0.956053	1.12738	0.16822	0.495823	0.848482	0.110486	0.409046	0.859291	0.0461258	0.315961	0.752614	0.00998488	0.268333	1.14174	0.0373481	0.315738	10580.2	9971.08	9892.85	8638.06	9507.84	8014.48	10899.3	11469.2	12390.9	9040.26	11016.1	10775.6
P30837	ALDH1B1	0.482033	0.0178715	0.198751	1.11969	0.580309	0.811358	0.60731	0.0593782	0.324554	1.25989	0.281762	0.602972	0.542389	0.0306971	0.362434	2.32286	0.0101882	0.192642	92.9117	97.7065	65.0638	83.8465	132.781	105.505	205.093	151.592	237.228	211.612	133.436	185.377
P30876	POLR2B	0.821096	0.575695	0.779834	0.918232	0.8943	0.962418	0.441903	0.0550924	0.315951	0.538187	0.0341714	0.285547	0.481254	0.0172832	0.314254	1.1183	0.314545	0.643375	52.8571	69.4514	66.0513	22.5913	40.6283	38.1531	72.9819	62.7077	74.9533	65.2993	51.6651	112.436
P31040	SDHA	1.03512	0.827417	0.922145	1.45199	0.00559196	0.175108	1.27854	0.206798	0.509074	1.23516	0.304595	0.623633	0.880538	0.347588	0.688309	1.40273	0.0284208	0.276072	909.729	1024.68	720.868	985.162	891.97	1402.55	1269.39	1234.38	1220.86	773.011	820.272	971.904
P31150	GDI1	1.05444	0.709961	0.85864	1.19477	0.385907	0.694748	0.948248	0.881594	0.956408	0.899293	0.41876	0.70871	0.793668	0.17026	0.554083	1.13309	0.419966	0.717417	857.394	644.952	754.049	601.79	794.6	632.769	1011.15	700.498	845.039	666.429	524.2	949.276
P31153	MAT2A	0.931729	0.451457	0.700375	0.93827	0.334809	0.65436	0.914282	0.410706	0.697614	0.981274	0.886223	0.954484	0.974433	0.792134	0.915355	1.00702	0.912992	0.97268	2941.71	2220.61	2253.69	1959.37	2507.61	2810.16	2769.24	2312.86	2385.98	2610.96	2569.47	2778.96
P31327	CPS1	1.05417	0.516937	0.742347	1.32392	0.00795966	0.194746	1.08259	0.462571	0.73927	1.02695	0.842109	0.935366	0.817715	0.11902	0.495543	1.25588	0.0581979	0.357708	283.677	238.553	297.78	304	304.46	233.652	310.868	342.362	376.606	265.098	256.823	255.948
P31350	RRM2	1.14905	0.174108	0.473307	0.877856	0.368987	0.682075	1.0029	0.932986	0.975475	0.872811	0.387026	0.687704	1.14244	0.53275	0.80297	0.763986	0.134691	0.487955	818.752	936.694	744.381	835.356	806.191	540.33	490.093	783.533	636.207	655.758	754.82	764.986
P31431	SDC4	1.81375	0.141387	0.434786	1.70318	0.303958	0.6326	4.48381	0.0111772	0.203849	2.47213	0.00707898	0.172226	2.63261	0.0324409	0.370036	0.93904	0.704021	0.892	258.435	190.522	324.301	742.92	534.804	633.867	188.699	400.009	137.412	246.088	104.155	76.0888
P31483	TIA1	2.64843	NA	NA	2.27451	NA	NA	1.83222	NA	NA	0.691815	NA	NA	0.805546	NA	NA	0.858815	0.724959	0.900112	99.4909	35.2476	99.8124	NA	74.8207	33.3565	45.6855	36.2571	119.493	32.8465	NA	26.195
P31689	DNAJA1	2.0089	0.00391638	0.113905	0.784786	0.0809414	0.38269	1.18804	0.235107	0.537581	0.59139	0.015439	0.218833	1.51384	0.0263342	0.352478	0.390655	0.00122495	0.0927874	4454.58	6017.88	5483.68	3762.5	2784.04	2889.76	2209.69	2235.64	1788	2938.26	2282.64	2721.83
P31930	UQCRC1	0.887515	0.178345	0.475892	1.03892	0.669641	0.855066	0.857313	0.217663	0.520204	0.96597	0.718389	0.871064	0.825199	0.15379	0.529511	1.17059	0.11308	0.446754	2034.05	2322.64	2369.8	2416.16	2300.25	1781.19	2413.67	2943.76	2516.55	2779.07	2499.62	2300.33
P31937	HIBADH	1.07719	0.66236	0.83278	1.19599	0.0268168	0.293394	1.3134	0.178807	0.481799	1.21928	0.380924	0.68598	1.09816	0.660354	0.860606	1.11029	0.409944	0.706142	662.323	496.347	754.29	797.688	960.016	574.725	662.409	713.666	747.863	633.212	553.774	588.891
P31939	ATIC	0.801015	0.0913494	0.369277	0.898325	0.410335	0.704948	0.753307	0.0603295	0.324554	0.940442	0.27146	0.595174	0.838569	0.0741503	0.439747	1.12148	0.121028	0.46192	2111.33	2020.09	2027.84	2108.13	1892.63	1791.67	2503.06	2332.62	2071.83	2210.01	2432.56	3046.76
P31942	HNRNPH3	0.88265	0.169631	0.467987	0.991835	0.926592	0.974595	1.03584	0.578526	0.807746	1.17356	0.0268282	0.258632	1.04437	0.503536	0.794475	1.1237	0.194156	0.540561	5017.25	4421.69	4411.59	5203.44	5572.53	5478.48	4859.24	4875.12	5829.51	5399.37	4636.22	5656.4
P31943	HNRNPH1	1.01171	0.857594	0.937605	0.959113	0.79604	0.915826	1.03527	0.695257	0.86743	1.02328	0.548388	0.793872	1.0794	0.38943	0.723507	0.948008	0.554083	0.807241	13633.6	13136.7	12130.2	13145.6	13058.3	13602.4	14338.6	10697.7	11841.7	13869.6	14352.5	10228
P31944	CASP14	0.224939	0.0365137	0.254752	1.33305	0.346266	0.662374	0.681446	0.56056	0.801401	3.02947	0.0253679	0.255968	0.511192	0.0410329	0.373369	5.92628	0.000947282	0.0785396	82.5498	164.878	129.154	544.926	358.13	237.787	782.621	773.649	675.459	227.58	555.497	891.073
P31946	YWHAB	1.19859	0.194806	0.488828	1.31094	0.075873	0.371807	1.13084	0.569927	0.80528	0.943469	0.644892	0.838115	0.862617	0.327787	0.670949	1.09373	0.171387	0.519297	12467.2	12965.8	14505.7	14595.2	13908.1	9177.7	13716.7	14798.3	15167.2	11120.2	8924.66	13276.6
P31947	SFN	0.978621	0.813988	0.915216	1.12344	0.251719	0.579746	0.977519	0.749173	0.888363	0.998874	0.940328	0.979723	0.870114	0.138341	0.519363	1.14798	0.31062	0.640105	55938.2	43403	61642.2	50834.2	53679.6	56288.3	61651.6	68702.6	54451.7	58040.9	49176.7	57282.6
P31948	STIP1	1.11737	0.118683	0.409523	1.04454	0.517121	0.774978	1.16309	0.183304	0.484702	1.04092	0.708469	0.869429	1.11349	0.318224	0.663625	0.934822	0.283355	0.614596	6985.58	6890.47	6256.75	6100.33	6828.51	8027.79	6799.61	5895.37	6125.6	6542.62	5818.09	5657.29
P31949	S100A11	0.754137	0.197053	0.490397	0.879916	0.0305254	0.297081	0.873598	0.00830448	0.182852	1.15841	0.418719	0.70871	0.99282	0.857954	0.938002	1.16678	0.407949	0.705391	155643	83672	154953	152463	155765	148494	144418	155339	160268	175906	180520	166381
P32004	L1CAM	1.19823	0.401258	0.663365	0.816164	0.574789	0.806441	0.852001	0.66423	0.852972	0.711049	0.125555	0.434159	1.04391	0.852532	0.937338	0.681141	0.130612	0.481438	189.454	206.779	232.764	190.283	154.404	102.561	190.976	146.206	91.2537	190.975	229.348	104.614
P32119	PRDX2	1.43357	0.0256033	0.224898	1.39806	0.0155031	0.243218	1.44357	0.00688958	0.169426	1.00698	0.88329	0.953077	1.03255	0.527633	0.800749	0.975229	0.820305	0.944384	6138.19	6328.85	4966.45	6058.75	5807.99	5688.37	5354.32	6186.14	5461.18	4615.62	3900.72	3644.53
P32320	CDA	0.818312	0.40484	0.665241	1.25494	0.355276	0.673213	0.724576	0.197305	0.502323	0.885451	0.308835	0.625997	0.577377	0.0327337	0.370036	1.53358	0.0622362	0.366173	2741.35	2986.59	2370.29	2598.07	2556.59	2015.93	5268.89	3959.13	3191.22	2455.94	2995.5	4444.82
P32321	DCTD	1.36825	0.398586	0.663175	1.02903	0.845788	0.945154	0.884222	0.895012	0.959547	0.646244	0.189243	0.518628	0.859279	0.651076	0.856851	0.752077	0.396723	0.700496	230.332	193.271	384.948	217.262	123.854	181.405	126.755	261.03	220.308	284.667	211.63	94.6425
P32969	RPL9	1.05505	0.501843	0.731661	0.865419	0.208298	0.538234	1.10792	0.0369901	0.284	1.05011	0.458435	0.737392	1.28021	0.0612257	0.424877	0.820265	0.153603	0.506409	10989.3	12806.3	10412.1	11654.8	12328	11939.2	9449.07	10860.5	7749.85	10190.7	11035.9	11196.4
P32970	CD70	1.35205	0.331084	0.609074	1.11152	0.529669	0.781793	1.49205	0.0658425	0.331724	1.10355	0.570621	0.799561	1.34235	0.0526892	0.407775	0.822098	0.507959	0.775719	1318.55	1396.11	728.74	1108	1344.35	1347.6	878.168	1114.32	838.326	1109.45	657.046	780.309
P33121	ACSL1	0.881213	NA	NA	0.934233	NA	NA	1.05821	NA	NA	1.20086	NA	NA	1.13271	NA	NA	1.06017	NA	NA	19.0213	28.6653	NA	33.1789	NA	24.086	33.5592	NA	16.9965	25.1889	35.7727	20.2105
P33176	KIF5B	1.10111	0.526366	0.74718	1.07711	0.780693	0.90858	0.711827	0.339172	0.642077	0.646463	0.207447	0.537963	0.660867	0.279941	0.631301	0.978204	0.806439	0.941247	319.468	282.114	337.356	285.181	232.98	88.8265	359.705	210.373	348.394	328.855	200.449	323.414
P33240	CSTF2	0.491249	0.171045	0.470276	0.817801	0.606277	0.825614	0.762549	0.554111	0.797444	1.55227	0.29178	0.611271	0.932439	0.894626	0.959397	1.66474	0.527722	0.789352	161.347	52.8457	99.0114	169.641	97.8813	218.654	262.269	205.837	53.2966	277.617	108.655	251.295
P33316	DUT	0.846192	0.15841	0.451729	0.885825	0.0531539	0.350812	0.648615	0.00323209	0.13027	0.76651	0.0748779	0.37928	0.732215	0.0064882	0.228177	1.04684	0.599223	0.829434	835.599	1071.13	792.858	685.152	624.27	759.835	908.228	942.155	975.64	1133.94	990.497	1065.83
P33527	ABCC1	2.78258	0.492601	0.728639	1.77903	0.257168	0.584456	2.18034	0.288952	0.585787	0.783566	0.933232	0.976066	1.22558	0.893215	0.958725	0.639345	0.992147	0.994312	4.21291	49.3958	72.7186	35.3544	53.0453	10.5861	34.6118	14.0066	32.1483	31.5832	5.64695	8.16923
P33552	CKS2	0.616778	0.148092	0.44566	0.283183	0.0136666	0.229934	0.311617	0.0392621	0.289954	0.505234	0.0794858	0.37928	1.10041	0.947808	0.980297	0.459133	0.0135794	0.208343	897.628	822.062	720.35	628.288	400.571	203.931	398.046	466.728	255.529	874.973	1147.42	1933.71
P33897	ABCD1	1.00888	0.787016	0.900135	1.88151	0.0847926	0.387864	0.792966	0.514592	0.768174	0.785989	0.872817	0.949491	0.421452	0.0525308	0.407775	1.86495	0.21487	0.557628	72.5268	12.8934	57.8614	27.1122	23.3628	62.1427	97.8904	106.006	63.3174	57.3056	27.6938	57.0213
P33991	MCM4	1.00426	0.996438	0.998892	0.773508	0.0154037	0.243218	0.668379	0.00964001	0.195306	0.665542	0.0186371	0.22929	0.864088	0.100319	0.470871	0.770224	0.0427406	0.33397	503.827	400.349	386.847	294.432	313.281	251.518	314.745	337.508	342.125	388.197	472.967	424.378
P33992	MCM5	1.07546	0.70404	0.856629	1.05467	0.708723	0.876292	0.982776	0.906212	0.964625	0.91382	0.664541	0.845807	0.93183	0.638602	0.851169	0.980673	0.958656	0.988177	179.617	150.467	243.171	151.371	209.926	162.555	162.466	174.965	224.744	137.037	127.356	268.64
P33993	MCM7	0.66114	0.000620872	0.0881638	0.688736	0.0179383	0.250514	0.645467	0.0196207	0.241699	0.976294	0.783393	0.902464	0.937176	0.673348	0.860606	1.04174	0.765065	0.92183	398.241	424.312	374.866	408.134	454.271	306.629	369.181	498.581	379.639	576.57	621.095	613.479
P34896	SHMT1	0.883098	0.756022	0.884224	0.882922	0.754889	0.897859	1.60089	NA	NA	1.81281	NA	NA	1.81317	NA	NA	0.999801	0.990216	0.994312	100.474	89.4502	101.497	151.288	200.907	NA	88.741	104.428	98.1943	156.727	100.875	72.3976
P34897	SHMT2	0.933531	0.572261	0.779593	1.18279	0.129421	0.442891	0.897139	0.384883	0.678538	0.961017	0.707016	0.869429	0.758493	0.0232366	0.336037	1.26701	0.0363042	0.310088	2224.38	2364.8	2802.47	2051.37	2487.71	2564.41	3108.97	3318.62	2937.69	2858.51	2843.19	2216.23
P34931	HSPA1L	0.785019	0.43157	0.688573	0.791157	0.191996	0.524666	0.967132	0.758398	0.89264	1.23199	0.571039	0.799561	1.22243	0.592541	0.825467	1.00782	0.753831	0.915385	177.475	185.047	48.6356	130.57	120.5	255.469	139.433	165.477	109.462	164.62	151.448	207.687
P34932	HSPA4	1.13415	0.0305916	0.239256	1.05517	0.229147	0.555251	0.993168	0.884942	0.956438	0.875693	0.248195	0.576146	0.941238	0.54005	0.803826	0.930362	0.09404	0.419463	4734.56	4478.38	4371.2	3896.26	4705.77	3293.51	4321.3	4295.26	4021.61	3760.95	4052.8	4163.61
P34949	MPI	0.568279	NA	NA	0.603	NA	NA	0.290136	NA	NA	0.510552	NA	NA	0.481155	NA	NA	1.0611	NA	NA	21.136	71.4921	NA	23.6458	NA	NA	81.4519	NA	16.8357	NA	43.9692	119.028
P35052	GPC1	1.52614	0.183033	0.478919	3.19965	NA	NA	1.93277	NA	NA	1.26644	NA	NA	0.604057	NA	NA	2.09655	NA	NA	14.059	22.8673	11.3558	NA	29.1239	11.6402	56.9253	10.5586	NA	12.8474	8.12612	10.6631
P35080	PFN2	1.02393	0.780903	0.899965	1.02176	0.91306	0.967539	0.869588	0.558252	0.800195	0.849269	0.183002	0.512767	0.851073	0.457195	0.765765	0.997881	0.88383	0.963744	2671.73	2654.51	2512.89	2345.13	2530.02	1782.39	3227.34	1935.36	2659.82	3171.95	1819.2	2664.81
P35221	CTNNA1	2.94509	0.00417161	0.117517	1.32259	0.456818	0.738223	1.94169	0.0213572	0.248958	0.659297	0.0025807	0.129615	1.4681	0.146328	0.524751	0.449083	0.0251111	0.264681	925.727	1012.45	872.444	577.57	603.979	671.488	640.308	295.567	326.329	422.651	223.481	308.21
P35222	CTNNB1	3.11625	0.137723	0.428265	0.830884	0.999878	0.999878	3.13583	0.069878	0.342618	1.00628	0.825882	0.92681	3.77408	0.00392103	0.225751	0.266629	0.0486071	0.33717	182.732	53.2668	189.912	190.225	92.7338	145.627	35.4603	36.5143	41.5858	64.8698	57.3197	14.4846
P35232	PHB	0.964076	0.453386	0.700687	1.07579	0.139913	0.453959	1.03303	0.476373	0.743892	1.07152	0.119425	0.424718	0.960249	0.258507	0.616553	1.11588	0.0278079	0.272444	6883.55	6871.04	6366.2	7005.89	7022.45	7531.5	7710.75	7206.05	7535.53	7436.65	6812.69	6621.21
P35237	SERPINB6	1.08748	0.347203	0.624086	1.23303	0.0229181	0.282501	1.12035	0.222451	0.524666	1.03022	0.738931	0.884626	0.90861	0.208594	0.585725	1.13384	0.122102	0.464589	5856.17	5182.94	6346.18	6375.79	6244.69	5290.21	6873.09	6614.35	6224.75	4904.52	5235.77	5846.45
P35241	RDX	0.952363	0.725311	0.86848	0.739478	0.245912	0.571304	0.566397	0.0341198	0.27834	0.594728	0.0822397	0.383167	0.765942	0.484247	0.777596	0.776466	0.375425	0.687816	544.637	813.316	897.166	328.004	424.15	589.028	548.815	847.341	354.868	891.045	678.777	798.096
P35244	RPA3	1.07895	0.169197	0.467987	1.06849	0.606482	0.825614	0.838444	0.00283033	0.123371	0.777094	0.00482416	0.160344	0.784699	0.0838572	0.447897	0.990308	0.876248	0.961337	1543.85	1638.37	1425.99	1220.35	1211.11	1149.55	1741.03	1243.32	1579.2	1389.86	1478.71	1402.46
P35249	RFC4	1.40227	0.323738	0.605817	1.35073	0.165116	0.49316	1.57353	0.0560255	0.316259	1.12213	0.634747	0.834016	1.16495	0.515986	0.797822	0.963247	0.989493	0.994312	145.565	281.98	323.158	233.681	239.383	369.323	174.135	264.865	284.112	155.669	186.798	192.881
P35250	RFC2	0.594565	0.112608	0.40135	0.755769	0.375863	0.68483	0.772911	0.453863	0.734668	1.29996	0.683134	0.85644	1.02268	0.947772	0.980297	1.27113	0.529042	0.79085	98.3689	60.9886	105.886	152.687	49.638	142.48	69.5735	104.042	163.542	99.574	181.868	164.67
P35251	RFC1	0.773007	0.613559	0.802019	0.578704	0.217996	0.546347	0.894094	0.896141	0.959547	1.15664	0.492847	0.758295	1.54499	0.0551227	0.410731	0.74864	0.0349866	0.306226	10.6273	12.6038	9.46229	10.1036	16.5227	11.1885	8.22712	8.61795	7.6306	6.9096	18.3851	16.9992
P35268	RPL22	1.19185	0.0385634	0.258873	0.904614	0.23311	0.555772	1.00098	0.957168	0.985168	0.839853	0.138849	0.456219	1.10652	0.41436	0.742989	0.759	0.0254576	0.265325	18186.1	20001.3	17058.4	17947.1	15100.3	13350.9	15567.6	12419.7	13944.3	15951.5	15987.3	14414.2
P35269	GTF2F1	1.9022	0.0958997	0.375815	1.00834	0.87217	0.954069	1.23551	0.209524	0.512918	0.649517	0.216862	0.548039	1.22529	0.406325	0.73669	0.530095	0.157688	0.511466	465.491	459.297	219.485	243.449	283.957	215.819	298.039	197.198	111.336	252.351	181.385	167.818
P35270	SPR	0.909807	0.457046	0.70499	1.52099	0.0794063	0.38067	1.10465	0.461425	0.73927	1.21416	0.272924	0.596353	0.726275	0.185749	0.564857	1.67177	0.0664264	0.373379	400.784	265.796	318.445	322.332	437.998	435.651	621.065	387.417	638.251	378.73	325.386	378.558
P35527	KRT9	0.0641519	0.101143	0.381711	0.0712382	0.109765	0.422956	0.0855544	0.13612	0.440398	1.33362	0.598826	0.812858	1.20096	0.592756	0.825467	1.11046	0.919927	0.97428	1220.82	1341.13	351.215	1124.01	623.605	2137.44	2276.9	650.637	307.422	5954.72	1608.77	37846.9
P35579	MYH9	1.0257	0.638034	0.815791	1.01766	0.739512	0.888444	0.954205	0.347596	0.648809	0.930299	0.112802	0.418082	0.937644	0.142352	0.524751	0.992166	0.868975	0.959792	10253.8	10949.8	9816.2	9449.63	9916.32	9491.71	10911	9953.34	9912.45	10241.4	9325.95	10675.2
P35580	MYH10	10.9809	NA	NA	2.83761	NA	NA	5.76406	NA	NA	0.524919	0.461159	0.738876	2.03131	0.0777808	0.445933	0.258414	0.109808	0.440583	64.2562	12.1904	20.7587	16.6055	15.5068	18.9126	14.134	6.657	4.32826	3.09335	NA	2.80816
P35606	COPB2	1.10524	0.408224	0.667651	1.08517	0.367358	0.681763	0.972518	0.825463	0.928479	0.879917	0.158842	0.476357	0.896191	0.00538697	0.226996	0.981841	0.854953	0.954887	1999.75	1904.08	1591.1	1657.95	1566.15	1610.98	1838.62	1770.51	1786.03	1385.47	1832.94	1753.31
P35610	SOAT1	1.67282	0.000545449	0.0851979	1.30477	NA	NA	1.4072	0.44731	0.729576	0.841214	0.456358	0.737392	1.0785	NA	NA	0.779984	NA	NA	96.8606	86.551	83.4774	102.272	84.5444	37.6941	NA	69.3897	NA	50.8541	55.2858	53.4044
P35613	BSG	0.995854	0.953785	0.980969	1.09609	0.188816	0.519567	0.864706	0.096282	0.386754	0.868307	0.106407	0.414346	0.788899	0.0141165	0.300909	1.10066	0.178659	0.522477	7608.58	6519.57	6604.44	5785.82	5652.57	6563.86	7131.7	7990.02	7697.72	6568.64	6625.06	7625.21
P35637	FUS	1.11727	0.131507	0.420473	1.05209	0.418585	0.710464	0.946929	0.495713	0.75803	0.84754	0.0235492	0.252325	0.900049	0.0816232	0.445984	0.94166	0.0867095	0.405244	9691.48	9058.8	9301.74	7310.63	8458.43	8006.16	9041.75	8865.05	8508.65	8449.12	7517.42	9141.17
P35658	NUP214	0.84718	0.864234	0.940858	1.11155	0.637078	0.836966	1.08045	0.64362	0.843441	1.27534	0.287495	0.606797	0.972018	0.94234	0.980297	1.31206	0.320153	0.646449	66.9611	48.9788	101.939	78.2938	94.1585	105.418	122.157	90.7797	72.9328	118.385	104.243	34.5537
P35659	DEK	1.11163	0.137154	0.427211	0.906218	0.465804	0.7443	1.01983	0.918426	0.970243	0.917416	0.41987	0.70871	1.12537	0.493027	0.782948	0.815214	0.18933	0.534885	2278.61	2206.19	2495.69	2530.9	2071.8	1801.31	1435.96	2006.78	2247.85	2277.55	1973.74	2028.2
P35754	GLRX	1.5662	0.13915	0.430101	3.57774	0.0132433	0.229934	0.970248	0.997402	0.998687	0.619491	0.0795696	0.37928	0.27119	0.00706059	0.230476	2.28434	0.0106524	0.193272	1127.78	1042.62	1360.56	468.722	905.254	813.423	3514.24	2026.52	2525.17	1115.27	696.295	442.908
P35998	PSMC2	1.32267	0.10359	0.383537	0.89222	0.367392	0.681763	1.16709	0.0271782	0.258735	0.882377	0.409088	0.704359	1.30808	0.0730201	0.439747	0.67456	0.077625	0.386099	2654.38	1754.87	2210.22	1892.31	1952.28	1996.27	1168.39	1682.16	1614.67	1530.34	1764.26	1710.02
P36405	ARL3	2.48523	NA	NA	2.39798	NA	NA	1.83858	NA	NA	0.739803	0.661448	0.844307	0.766722	0.33405	0.677829	0.96489	0.799549	0.937984	215.499	54.2427	124.21	116.053	47.5193	127.874	118.163	122.04	139.916	52.9721	52.7058	NA
P36507	MAP2K2	1.3188	0.851025	0.934656	1.74325	0.337754	0.657015	1.28221	0.747528	0.888363	0.972254	0.918604	0.969835	0.735529	0.531572	0.80297	1.32184	0.52099	0.783835	158.388	17.9289	235.755	172.801	200.854	26.9839	289.341	86.3995	168.953	209.718	20.7936	81.9477
P36542	ATP5F1C	0.691872	0.182694	0.478919	0.843758	0.51971	0.775074	0.752002	0.261163	0.562033	1.08691	0.560426	0.798595	0.891253	0.451347	0.764072	1.21953	0.276529	0.613834	1630.59	1233.66	1853.13	1815.53	1861.19	1450.65	2297.04	1596.18	1859.76	1861.12	3147.44	1809.73
P36543	ATP6V1E1	2.24643	0.019619	0.199194	1.32408	0.191705	0.524621	1.265	0.360843	0.66251	0.563115	0.0262116	0.258632	0.955379	0.673625	0.860606	0.589415	0.00599362	0.15493	645.104	820.888	879.764	565.713	404.988	350.23	461.695	438.937	481.993	336.566	473.004	234.645
P36551	CPOX	1.85367	0.340755	0.620234	1.8386	0.0869772	0.392779	2.88815	0.0270408	0.258735	1.55807	0.361742	0.672392	1.57084	0.30758	0.655224	0.991871	0.853216	0.954887	39.0005	14.6325	61.3556	46.2215	94.8725	38.0666	35.6964	54.3026	24.0547	17.8255	20.6682	23.5393
P36578	RPL4	0.89725	0.0829986	0.355877	0.959575	0.432579	0.721761	0.736416	0.00442718	0.142268	0.820748	0.00990571	0.198323	0.76744	0.00330422	0.225751	1.06946	0.12306	0.465893	18227.1	19050.5	19868.2	14572.1	16018.9	16311.4	20241.4	21274.6	19599.3	22704.6	19796.8	21188.6
P36776	LONP1	1.24767	0.41281	0.672872	1.34098	0.19838	0.528429	1.26711	0.51754	0.770587	1.01558	0.961687	0.985719	0.944913	0.695343	0.866793	1.07479	0.654583	0.861622	275.529	267.622	448.099	241.685	507.173	257.834	343.581	418.525	303.275	210.642	213.356	370.481
P36871	PGM1	0.977082	0.721678	0.86544	0.925989	0.56813	0.801794	0.866533	0.0140343	0.214568	0.886858	0.148608	0.469479	0.935792	0.820415	0.9284	0.947708	0.683717	0.879563	3527.87	2881.83	2981.63	2828.71	2674.95	2825.13	3890.66	2217.19	2792.4	3176.47	3376.81	3058.34
P36873	PPP1CC	0.401019	0.0312591	0.239256	0.754714	0.43702	0.72417	0.745518	0.444391	0.728299	1.85906	0.144029	0.462094	0.987816	0.789254	0.913322	1.88199	0.0129508	0.208343	149.321	166.194	117.891	433.439	179.098	193.19	293.228	217.119	305.319	237.857	541.644	301.261
P36915	GNL1	0.98039	0.808064	0.912806	0.961121	0.61709	0.828038	0.722166	0.166329	0.469751	0.73661	0.317638	0.628983	0.751378	0.189704	0.56888	0.980346	0.945721	0.984356	109.371	200.3	129.106	129.967	124.183	69.0581	139.681	150.461	140.012	152.725	162.966	131.863
P36952	SERPINB5	1.00984	0.879625	0.949224	1.08612	0.101619	0.414029	0.889518	0.09289	0.37954	0.880848	0.0954885	0.400226	0.818988	0.00788597	0.243966	1.07553	0.179793	0.523937	9857.91	9208.22	10712.5	9020.53	9121.28	8088.66	10569	10487.8	10971.1	10488	9227	9773.38
P36954	POLR2I	1.21411	0.480721	0.718341	1.61089	0.159281	0.482838	0.807534	NA	NA	0.665123	NA	NA	0.501298	NA	NA	1.3268	0.370086	0.68626	176.505	210.063	115.167	144.937	77.5405	NA	296.202	222.518	146.983	103.729	189.542	119.982
P36957	DLST	0.983416	0.957981	0.981564	1.20251	0.260384	0.587383	0.986807	0.991163	0.994961	1.00345	0.94931	0.980632	0.820623	0.128606	0.513704	1.22279	0.158933	0.511466	623.682	781.611	794.377	793.024	753.753	660.478	938.638	753.305	997.787	637.604	930.983	668.178
P37108	SRP14	1.57058	0.0769813	0.348175	1.238	0.334836	0.65436	1.7706	0.112099	0.409751	1.12735	0.686388	0.85877	1.43021	0.198984	0.577349	0.78824	0.0544515	0.348664	4795.91	4823.37	4881.17	6196.49	6581.76	3568.83	4060.93	3153.43	4215.48	2740.84	2132.09	4359.6
P37198	NUP62	1.26357	0.750046	0.880956	0.808968	0.197777	0.527988	1.08182	0.977626	0.991914	0.85616	0.786952	0.902464	1.33728	0.564104	0.809686	0.640224	0.404542	0.704181	434.781	684.674	1426.27	498.582	1208.39	472.573	607.915	460.567	561.349	770.994	540.581	703.13
P37235	HPCAL1	1.7307	0.00494519	0.11756	1.8687	0.00469666	0.172404	1.68144	0.0281257	0.262286	0.971542	0.750669	0.885119	0.899791	0.43515	0.757129	1.07974	0.346341	0.669159	822.278	736.584	811.641	962.894	675.014	665.135	762.503	939.413	857.612	385.497	452.665	531.52
P37268	FDFT1	1.02067	0.840434	0.928942	0.777788	0.133583	0.449282	0.939327	0.725947	0.881153	0.920301	0.605768	0.81881	1.20769	0.505653	0.79582	0.762034	0.0240849	0.261118	447.085	416.619	528.859	384.312	597.071	300.195	356.439	336.313	368.429	361.877	447.827	554.653
P37802	TAGLN2	0.971589	0.437767	0.692658	0.919165	0.0704422	0.367215	1.03533	0.491024	0.75284	1.0656	0.25003	0.576146	1.12638	0.0665451	0.430255	0.946043	0.21032	0.554215	47067.7	44310.1	48352.5	51983.8	51026.2	45886.8	45904.2	41876.2	44410.4	48485.6	49385.6	45944.9
P37837	TALDO1	1.08163	0.214446	0.508416	1.02411	0.778897	0.90858	1.01397	0.886454	0.956438	0.937449	0.380634	0.68598	0.990102	0.909128	0.965513	0.94682	0.420378	0.717626	6679.16	7276.76	7136.86	5784.37	6883.31	7105.72	7348.05	6622.47	6000.56	6547.5	5945.26	7008.14
P38117	ETFB	1.08565	0.0881458	0.36612	1.12155	0.111757	0.425704	0.914611	0.500521	0.759081	0.842453	0.264257	0.590143	0.81549	0.221178	0.592677	1.03306	0.592432	0.825173	3176.2	3170.14	3400	2362.12	3588.94	2259.78	3043.95	3495.04	3529.6	2844.39	2992.12	3140.89
P38159	RBMX	1.02199	0.787898	0.900135	0.926607	0.607511	0.825614	0.847501	0.296149	0.593102	0.829264	0.0614305	0.354443	0.914628	0.264998	0.617327	0.906668	0.0702399	0.374692	4917.6	5225.45	4699.9	3776.96	3861.59	4670.18	4311.39	4444.88	4701.36	5859.07	3974.38	4690.11
P38432	COIL	1.40766	0.0517279	0.293413	1.16917	0.0509271	0.350812	1.76723	0.0462613	0.307289	1.25544	0.398763	0.700542	1.51152	0.115839	0.491507	0.83058	0.23029	0.57332	19.3667	28.854	23.7512	24.6659	41.9833	23.7071	18.2118	20.9645	20.6021	16.2625	16.6359	18.2304
P38606	ATP6V1A	0.826266	0.357022	0.630872	0.744845	0.209887	0.538604	0.920958	0.61776	0.830858	1.1146	0.768702	0.895728	1.23644	0.554598	0.808734	0.901459	0.745554	0.911519	413.766	445.449	225.158	501.474	467.92	239.25	330.49	206.433	440.595	437.779	398.134	476.464
P38646	HSPA9	1.15718	0.169479	0.467987	1.28835	0.0406342	0.320824	1.2196	0.0730729	0.349633	1.05394	0.383764	0.686152	0.946643	0.331565	0.675851	1.11335	0.136874	0.489469	13127.5	12668.6	11329.5	13562.1	12230.7	13335.6	14008.9	14523.5	12801.5	12251.1	10468.2	9363.59
P38919	EIF4A3	0.737529	0.0315317	0.239256	0.692281	0.183142	0.518361	0.945181	0.64354	0.843441	1.28155	0.180062	0.507597	1.36531	0.282544	0.631815	0.938649	0.684227	0.879563	2131.16	1965.59	2546.69	2901.51	3400.64	2211.75	2669.9	2394.94	1171.01	2944.44	2742.7	3320.55
P39019	RPS19	0.998362	0.975014	0.987121	1.08082	0.394113	0.698558	0.944829	0.580515	0.807894	0.946379	0.347367	0.658247	0.874179	0.0486747	0.400542	1.08259	0.201825	0.545765	17671.2	20180.7	18426.7	16883.2	18893.8	17483.9	19780.7	19427.7	21718.3	20071.9	20364.1	15934.9
P39023	RPL3	1.06272	0.135824	0.425376	1.00313	0.889242	0.962119	0.953714	0.413571	0.70058	0.897425	0.120299	0.425908	0.950734	0.358891	0.698351	0.943928	0.101062	0.43017	14916.5	14775.4	13782.7	14188.9	11933.5	12892.9	13961.1	13534.7	13541.2	13942.5	13072	13894.2
P39656	DDOST	0.939885	0.596962	0.790926	0.958488	0.755127	0.897859	1.21758	0.168135	0.473258	1.29546	0.027752	0.258703	1.27031	0.0787114	0.445984	1.01979	0.842434	0.951981	1835.19	1820.18	1771.23	2009.33	2520.36	2500.24	1623.18	1846.4	2064.44	2001.5	1594.88	2177.3
P39687	ANP32A	0.59692	0.00684557	0.132202	0.897686	0.562771	0.799392	0.792202	0.117847	0.416405	1.32715	0.124777	0.433196	0.882493	0.805832	0.922225	1.50386	0.272195	0.613834	2906.43	2427.4	2136.64	2789.34	4057.19	3067.88	4222.46	4917.77	2094.32	3776.24	4339.38	4399.39
P39748	FEN1	0.828695	0.0690176	0.333885	0.956205	0.468454	0.746068	0.799068	0.202991	0.505459	0.964248	0.745599	0.885119	0.835666	0.265319	0.617327	1.15387	0.0898453	0.409093	1010.3	1243.26	1142.31	944.385	1448.96	881.114	1374.12	1278.76	1265.5	1247.33	1466.95	1383.57
P40121	CAPG	1.06311	0.273262	0.562663	1.13024	0.0284186	0.295685	0.923098	0.310232	0.612146	0.868297	0.128942	0.441958	0.816731	0.0403155	0.373254	1.06314	0.224285	0.566565	7364.87	8207.67	8274.89	6456.4	6415.72	7834.52	8818.41	8266.24	8268.44	7890.83	7413.34	7127.51
P40123	CAP2	8.59512	NA	NA	6.9872	NA	NA	5.79105	NA	NA	0.673761	NA	NA	0.828809	NA	NA	0.812926	NA	NA	252.479	19.9859	NA	NA	19.5447	164.032	221.692	46.6457	63.9035	3.19648	NA	28.5035
P40222	TXLNA	1.01192	0.890369	0.955965	0.726379	0.275705	0.606912	0.830913	0.329649	0.631163	0.821125	0.651856	0.841232	1.14391	0.55453	0.808734	0.717823	0.425572	0.720961	382.649	174.981	410.464	252.852	209.757	332.318	379.765	142.09	173.066	383.773	263.313	309.605
P40227	CCT6A	0.894388	0.123712	0.410902	1.03085	0.67558	0.856191	1.10945	0.274784	0.573694	1.24046	0.0314424	0.272352	1.07625	0.402582	0.734262	1.15258	0.046263	0.336721	7320.81	7851.74	7611.96	10446.7	9390.94	8425.62	9340.61	8022.52	8897.76	7641.94	9079.68	8753.34
P40261	NNMT	2.50619	0.10089	0.381711	4.11833	0.00457638	0.172404	3.10134	0.0860524	0.367048	1.23747	0.748352	0.885119	0.753056	0.366749	0.703192	1.64327	0.159935	0.511466	219.472	93.224	281.877	326.58	312.513	96.6734	279.798	356.004	341.239	61.3138	120.855	55.0733
P40429	RPL13A	0.659373	0.00506473	0.11756	0.671699	0.00470971	0.172404	0.806433	0.0536227	0.315951	1.22303	0.0656424	0.360033	1.20059	0.0734149	0.439747	1.01869	0.796604	0.937085	6900.16	6338.57	5747.12	8068.34	8299.68	6852.26	6855.01	5887.58	6598.19	8700.28	9654.67	10438.9
P40616	ARL1	1.27034	0.220879	0.514012	1.41847	0.110605	0.423489	1.41293	0.237963	0.539958	1.11225	0.675338	0.849697	0.996097	0.864226	0.940413	1.11661	0.0235941	0.258596	775.806	729.498	709.75	564.773	954.171	944.747	846.154	827.877	799.313	444.969	484.988	813.716
P40763	STAT3	0.915621	0.520979	0.743181	0.647326	0.0279486	0.295685	0.667997	0.0354018	0.280372	0.729556	0.0115785	0.209749	1.03193	0.75957	0.89856	0.70698	0.00827233	0.178239	506.403	531.049	486.149	418.256	331.622	361.673	315.766	363.146	398.243	620.036	442.697	601.275
P40855	PEX19	1.04366	NA	NA	1.16748	NA	NA	0.918674	NA	NA	0.880246	NA	NA	0.786884	NA	NA	1.11865	0.966227	0.990622	66.3849	109.947	58.804	NA	68.9925	NA	85.3705	38.1628	139.501	47.8545	NA	102.346
P40925	MDH1	1.14575	0.177439	0.475892	1.2175	0.0114011	0.229517	0.980368	0.743722	0.88517	0.855655	0.178678	0.506781	0.80523	0.0299967	0.362434	1.06262	0.473157	0.74841	6165.3	7986.99	6862.36	6551.84	6043.44	5386.01	6945.39	7723.28	7661.94	6255.99	5774.48	6310.89
P40926	MDH2	1.11042	0.108113	0.394833	1.04884	0.404111	0.701556	1.04874	0.291812	0.588074	0.944454	0.326244	0.635446	0.999904	0.986982	0.99807	0.944544	0.389531	0.699179	9284.39	8544.96	9875.59	9170.55	8658.01	8337.47	8074.92	8767.57	9326.06	8711.99	8325.12	7912.96
P40937	RFC5	0.765361	0.257996	0.544598	0.636092	0.0614326	0.358505	0.76842	0.417609	0.704144	1.004	0.637486	0.835628	1.20803	0.796887	0.917377	0.8311	0.43499	0.722086	106.114	149.346	85.4904	98.1981	20.6579	223.457	94.4324	76.5524	112.379	155.354	113.012	177.11
P40938	RFC3	1.2487	0.366808	0.637032	0.881748	0.823633	0.933566	1.09003	0.79492	0.912518	0.872929	0.47941	0.748298	1.23621	0.523772	0.799543	0.706131	0.0193172	0.235708	141.8	111.069	130.197	90.6427	164.649	79.097	93.1349	96.9439	80.4151	56.2222	126.026	124.522
P40939	HADHA	0.936315	0.219764	0.514012	1.06871	0.324441	0.649876	0.899274	0.136099	0.440398	0.960439	0.351021	0.658708	0.841461	0.0368733	0.370036	1.14139	0.0383644	0.318888	1242.42	1273.18	1222.55	1277.29	1121.08	1191.89	1462.26	1495.88	1308.56	1331	1428.5	1232.9
P41091	EIF2S3	1.04591	0.343956	0.62149	0.9499	0.394384	0.698558	1.1143	0.045766	0.306568	1.06538	0.26635	0.59207	1.17307	0.0623318	0.425357	0.908202	0.206784	0.552617	6439.52	5674.1	5981.56	6728.98	6523.98	6025.33	6079.44	5142.88	5211.77	5880.22	5859.87	5560.78
P41134	ID1	NA	NA	NA	NA	NA	NA	NA	NA	NA	0.788407	NA	NA	2.88983	NA	NA	0.272822	0.0202263	0.242031	182.281	223.352	79.4757	180.454	74.5218	NA	38.2185	43.9986	50.1313	NA	NA	NA
P41208	CETN2	1.75092	0.175165	0.475579	1.00293	0.836312	0.940218	1.23286	0.434011	0.716063	0.704123	0.194924	0.522279	1.22926	0.391818	0.724359	0.572803	0.111375	0.443407	420.545	229.029	338.678	186.871	224.303	284.678	163.184	129.64	273.25	98.2076	133.146	333.065
P41223	BUD31	0.61279	0.158175	0.451729	1.01245	0.960565	0.987344	0.47375	0.0993902	0.394574	0.773103	0.594531	0.811366	0.467925	0.100856	0.470871	1.65219	0.161074	0.511512	369.227	121.483	239.939	74.3679	275.913	214.585	488.956	333.876	384.341	467.516	371.528	353.287
P41227	NAA10	0.576809	0.0729838	0.340121	0.918047	0.478462	0.753562	0.733563	0.171017	0.475387	1.27176	0.454397	0.735221	0.799048	0.336792	0.680085	1.59159	0.130308	0.481438	857.021	602.597	1410	798.411	1274.38	1576.68	1277.76	1431.7	1857.82	1791.04	1681.81	1502.15
P41236	PPP1R2	0.458685	0.204657	0.499754	1.06205	0.985327	0.991739	0.298572	NA	NA	0.650929	NA	NA	0.281128	NA	NA	2.31542	0.218244	0.560897	344.652	33.0246	278.945	NA	142.471	NA	799.416	337.383	383.557	413.802	393.113	624.615
P41240	CSK	0.882333	0.860406	0.939115	1.02984	0.729915	0.884835	1.15131	0.694028	0.867262	1.30484	0.501078	0.761915	1.11795	0.855947	0.937444	1.16718	0.422202	0.718991	44.7492	86.3566	64.4838	52.2188	76.5144	126.481	75.0957	66.2416	86.9503	41.0386	63.3701	117.265
P41250	GARS1	0.821149	0.249303	0.539747	1.1409	0.317232	0.644208	0.912015	0.544898	0.789857	1.11066	0.440659	0.722712	0.79938	0.0865543	0.454571	1.3894	0.0467703	0.336773	845.598	1104.73	796.241	867.53	1127.79	1055.18	1418.7	1147.32	1250.06	947.459	1349.68	1047.66
P41252	IARS1	1.17231	0.0402815	0.262101	1.17626	0.0575932	0.352224	1.15841	0.0197641	0.241699	0.988148	0.829581	0.928844	0.98483	0.824666	0.9284	1.00337	0.97242	0.993038	1035.55	1031.4	912.876	1013.68	988.078	942.751	914.73	983.927	1091.21	826.367	812.026	903.456
P41567	EIF1	1.33457	0.014754	0.183451	1.44113	0.0128314	0.229934	1.29816	0.0074831	0.172484	0.972712	0.694706	0.860871	0.900791	0.262413	0.616625	1.07984	0.452319	0.734638	12500.1	14021.9	11655.5	12130.5	13055.3	11949.9	14725	11842.9	14657.8	9244.25	8972.67	10389.6
P41743	PRKCI	1.21699	0.548359	0.762462	1.04913	NA	NA	0.34992	NA	NA	0.28753	NA	NA	0.333532	NA	NA	0.862074	NA	NA	245.5	137.652	114.383	NA	47.6853	NA	66.1243	NA	219.817	198.751	28.6998	181.374
P42025	ACTR1B	1.09466	0.731316	0.872232	1.35961	0.285708	0.615144	1.50324	0.18566	0.487735	1.37326	0.219792	0.551384	1.10564	0.587349	0.823699	1.24205	0.373697	0.687816	106.948	55.4655	96.3666	102.543	147.562	105.265	125.26	82.4187	113.738	119.397	69.3949	47.6108
P42126	ECI1	0.745651	0.15494	0.451226	1.13644	0.0243153	0.286421	1.69853	0.00265251	0.123371	2.27791	0.0126991	0.209749	1.4946	0.00619234	0.227463	1.5241	0.0700353	0.374681	329.664	548.541	303.494	956.459	963.503	771.844	611.443	612.284	577.295	502.197	558.465	524.126
P42166	TMPO	0.953733	0.848638	0.932883	0.984785	0.994479	0.996128	1.01289	0.841871	0.93769	1.06202	0.536706	0.787357	1.02854	0.721548	0.879854	1.03256	0.764321	0.921725	1088.02	1223.5	1467.11	1424.06	1362.38	1226.55	1154.63	1455.36	1291.66	1203.21	1055.36	1703.36
P42167	TMPO	0.81969	0.0498631	0.291243	0.875568	0.29019	0.620442	0.820157	0.184377	0.485185	1.00057	0.929044	0.97334	0.936714	0.651412	0.856851	1.06817	0.55982	0.81132	968.843	960.503	909.25	753.946	1069.67	1016.6	856.708	1168.65	1006.75	1228.23	1230.1	1004.69
P42224	STAT1	1.18019	0.264881	0.549332	0.93445	0.687966	0.864789	0.893341	0.476708	0.743892	0.756949	0.0215202	0.240733	0.956007	0.512647	0.79754	0.791781	0.0396067	0.324853	338.076	415.89	356.187	289.942	256.811	293.576	276.886	319.95	282.163	325.732	369.366	245.561
P42226	STAT6	0.572522	NA	NA	0.565523	NA	NA	1.07418	NA	NA	1.87623	NA	NA	1.89945	NA	NA	0.987777	0.833354	0.94812	18.0875	16.3955	17.0632	NA	32.5223	31.9528	14.9678	18.0744	17.8739	45.1964	14.8259	NA
P42285	MTREX	2.06222	0.00389906	0.113905	0.957153	0.81645	0.929568	1.62494	0.0937376	0.381692	0.787955	0.198593	0.527586	1.69768	0.0700827	0.434727	0.464136	0.00222165	0.113372	92.7219	95.5766	96.5289	60.4357	61.155	102.84	36.2446	42.7529	53.2012	56.7428	44.1891	37.1847
P42330	AKR1C3	0.837401	0.462084	0.708124	0.832366	0.304416	0.6326	0.562226	0.0552078	0.315951	0.671394	0.622513	0.82961	0.675455	0.131679	0.51435	0.993988	0.711908	0.897818	156.673	50.4162	39.9795	77.3756	40.2265	48.2785	80.0844	97.8747	67.6242	121.177	89.1624	84.7034
P42345	MTOR	0.488935	0.719476	0.863657	1.8147	0.565797	0.8008	0.399503	0.669386	0.855347	0.817089	0.95627	0.983855	0.220148	0.221902	0.592677	3.71154	0.282903	0.614596	1.80539	11.2069	3.9907	2.14576	4.97875	6.76843	5.67504	7.19183	50.2403	1.34034	25.9908	7.44437
P42566	EPS15	1.34171	NA	NA	0.655854	NA	NA	0.466989	NA	NA	0.348055	NA	NA	0.712031	NA	NA	0.48882	NA	NA	73.2589	23.9816	9.21197	NA	17.2765	7.42439	13.7742	NA	20.9166	26.447	NA	NA
P42574	CASP3	1.86913	NA	NA	1.38799	NA	NA	1.34551	NA	NA	0.719862	0.260157	0.586843	0.969398	0.761249	0.89856	0.742587	0.122357	0.464844	154.063	163.02	152.184	188.754	89.9542	59.0991	145.395	83.1262	119.95	NA	83.6873	NA
P42677	RPS27	0.931898	0.155246	0.451226	0.747676	0.00190241	0.155091	0.691551	0.123765	0.425924	0.742089	0.188138	0.518595	0.924935	0.609267	0.835605	0.802315	0.0134213	0.208343	19209.8	19457.5	17296.3	17728.4	14977.1	8824.44	14084.4	14847.1	15968.9	19492.5	19906.3	20654.4
P42696	RBM34	1.22708	NA	NA	0.903585	NA	NA	0.514121	NA	NA	0.418978	NA	NA	0.568979	NA	NA	0.736369	NA	NA	40.0411	72.3303	64.2145	23.7459	25.5779	NA	26.911	NA	59.7773	NA	42.507	53.4311
P42704	LRPPRC	0.909762	0.108978	0.395359	0.990594	0.815279	0.929549	0.814692	0.000688321	0.096284	0.8955	0.0866274	0.389033	0.822427	0.0131874	0.291235	1.08885	0.239445	0.585701	1455.18	1247.31	1321.54	1177.12	1184.35	1242.05	1412.05	1383.9	1585.61	1478.38	1506.31	1438.48
P42765	ACAA2	0.889848	0.726371	0.86848	0.690064	0.259983	0.587026	0.675658	0.200253	0.502323	0.759296	0.18966	0.51906	0.979124	0.989758	0.998336	0.775485	0.290393	0.621159	554.535	787.159	827.489	636.675	428.866	581.51	380.085	602.671	699.412	802.455	1096.63	538.617
P42766	RPL35	0.735434	0.00330611	0.112387	0.800402	0.0999615	0.412885	0.922689	0.414628	0.70058	1.25462	0.0501403	0.326443	1.15278	0.30879	0.65581	1.08834	0.478393	0.751297	20653.4	20115.5	20259.1	21658.2	27201.1	27707.4	18477.1	22156.4	25785.6	26626.6	30348.6	26007
P42892	ECE1	1.60619	NA	NA	6.30136	NA	NA	5.08608	0.00569614	0.155695	3.16656	NA	NA	0.807141	NA	NA	3.92318	NA	NA	16.4781	NA	NA	51.1415	59.3152	46.0798	69.9467	59.3463	NA	5.78197	16.6466	8.34889
P43034	PAFAH1B1	0.949348	0.7149	0.861578	0.986308	0.893566	0.962418	0.929116	0.612191	0.829038	0.978689	0.88073	0.953077	0.942014	0.774869	0.903883	1.03893	0.868475	0.959792	877.087	807.242	1104.06	985.09	998.307	745.565	1236.53	843.143	817.269	1169.9	881.179	886.084
P43243	MATR3	0.730709	0.113253	0.402099	0.769911	0.0351312	0.30977	0.84448	0.171737	0.475387	1.1557	0.374397	0.681373	1.09686	0.315862	0.662632	1.05365	0.659062	0.863268	4575.93	3049.59	4812.11	5034.26	4158.48	5181.44	4388.36	4089.12	4627.42	6539.36	5203.89	5278.08
P43246	MSH2	1.13734	0.660281	0.832031	0.768224	0.0829105	0.384353	0.895809	0.351235	0.653549	0.787633	0.368061	0.675465	1.16608	0.209074	0.585725	0.675456	0.160119	0.511466	269.943	158.533	295.864	183.404	214.273	172.837	188.632	142.016	158.612	235.55	220.685	180.635
P43304	GPD2	0.87329	0.436277	0.691513	1.07514	0.731532	0.885462	1.10615	0.713111	0.874895	1.26665	0.364186	0.672907	1.02884	0.944033	0.980297	1.23113	0.33462	0.66141	249.188	327.481	373.865	275.894	502.424	425.672	450.819	288.838	430.578	331.067	315.07	442.314
P43307	SSR1	0.950619	0.955774	0.980969	1.32067	0.356192	0.674421	0.979492	0.933224	0.975475	1.03037	0.672266	0.848719	0.741665	0.24051	0.603647	1.38927	0.200337	0.545193	1078.6	1150.57	979.1	1010.94	1185.38	1109.4	1261.55	1126.88	2068.73	893.453	880.41	1601.06
P43355	MAGEA1	2.42667	NA	NA	1.90224	NA	NA	2.70763	NA	NA	1.11578	0.637287	0.835628	1.42339	NA	NA	0.783889	NA	NA	42.929	92.7341	87.2133	93.8926	93.7567	61.0317	39.5713	NA	76.9022	30.5541	NA	30.6755
P43487	RANBP1	1.14124	0.400542	0.663175	0.955679	0.861157	0.950459	1.02323	0.82426	0.928479	0.89659	0.288977	0.608361	1.07068	0.606096	0.833461	0.837402	0.207763	0.552787	11369.3	12488.9	13648.1	12489.9	11459.9	9677.98	8900.05	9596.56	12911.2	13732.7	8095.71	11036
P43490	NAMPT	0.906381	0.876457	0.947569	1.09499	0.655648	0.846178	0.935407	0.904521	0.963587	1.03202	0.984949	0.995057	0.854257	0.45316	0.765393	1.2081	0.242591	0.587545	3382.97	3267.36	3721.39	4844.11	2867.2	2992.54	3223.85	4581.98	4724.19	4194.3	5042.64	2206.05
P43686	PSMC4	1.43264	0.0188514	0.198803	0.89556	0.374556	0.683513	1.41787	0.0308779	0.269955	0.989687	0.900501	0.961791	1.58322	0.0153837	0.304835	0.62511	0.00983793	0.192642	2921.27	2523.56	2402.95	2318.52	2460.85	2987.48	1912.73	1542.73	1450.27	1595.8	2065.03	1817.01
P43897	TSFM	0.503636	0.157354	0.451729	0.791137	0.659377	0.849629	1.59487	NA	NA	3.16671	NA	NA	2.01592	NA	NA	1.57085	0.269965	0.612365	116.405	103.509	103.155	NA	431.091	250.952	138.817	267.339	101.336	170.385	355.466	115.622
P45877	PPIC	1.4201	0.052233	0.293899	1.62335	0.0629947	0.358686	0.862512	0.529807	0.779147	0.607362	0.292858	0.61134	0.531314	0.247472	0.60967	1.14313	0.498163	0.767931	217.052	234.528	191.169	185.869	181.815	22.6969	252.735	182.538	299.472	149.829	181.854	120.926
P45880	VDAC2	1.05993	0.422586	0.680989	1.16573	0.172542	0.502948	1.19222	0.0995831	0.394681	1.12481	0.0882247	0.394049	1.02272	0.776901	0.905458	1.09982	0.236284	0.584283	10582.9	11021	10390.7	11136	13123.3	11728.7	11263.5	10711.2	13213.8	9950.57	11299.8	8935.38
P45954	ACADSB	0.861476	NA	NA	0.983597	0.943101	0.980857	0.784827	0.679936	0.860451	0.911026	NA	NA	0.797915	0.522872	0.799345	1.14176	NA	NA	18.6874	NA	40.5078	22.5356	29.8579	28.4991	50.7937	24.0388	26.5475	25.6415	57.2318	20.1974
P45973	CBX5	1.87728	0.0670018	0.328745	1.36584	0.68921	0.865903	1.55128	0.340338	0.642077	0.826344	0.420876	0.709435	1.13577	0.715684	0.878079	0.727561	0.348949	0.670465	283.359	337.365	273.376	134.157	371.414	233.263	75.2503	268.514	306.747	252.572	119.47	104.231
P45974	USP5	0.995096	0.931924	0.97052	1.20092	0.400936	0.700405	1.01705	0.913302	0.96784	1.02207	0.865952	0.948391	0.846899	0.450625	0.764072	1.20683	0.42728	0.720961	983.215	625.84	900.342	731.316	1018.6	814.853	954.762	768.605	1305.06	831.768	713.665	976.329
P45985	MAP2K4	1.70483	NA	NA	0.760843	NA	NA	0.658002	NA	NA	0.385963	NA	NA	0.864833	NA	NA	0.446286	NA	NA	86.9393	42.4798	NA	NA	NA	24.9755	17.9249	25.644	43.068	NA	35.4678	40.4453
P46013	MKI67	0.949331	0.734932	0.874384	0.0628449	0.059665	0.354178	0.849671	0.598558	0.820831	0.895021	0.850465	0.938411	13.5201	0.258579	0.616553	0.0661991	0.169879	0.518158	12.3204	426.701	40.6183	15.1707	14.0921	400.025	5.73394	14.4873	11.5306	364.903	20.9259	119.412
P46060	RANGAP1	0.754994	0.394112	0.661422	0.585896	0.119067	0.431156	0.854092	0.624324	0.831397	1.13126	0.999652	0.999747	1.45775	0.531077	0.80297	0.776027	0.069777	0.374108	924.982	981.195	1146.25	532.671	1035.73	1884.67	924.41	719.048	725.307	1015.33	2021.12	1006.53
P46063	RECQL	1.05266	0.54202	0.757167	1.08102	0.620322	0.830763	1.07337	0.465089	0.739788	1.01968	0.829368	0.928844	0.992927	0.987642	0.998211	1.02694	0.902415	0.97199	1038.4	1121.42	947.438	1166.31	1059.71	942.385	952.75	925.162	1313.06	895.567	1106.08	950.167
P46087	NOP2	0.92886	0.669382	0.836815	1.16668	0.975233	0.988336	0.824288	0.249793	0.553009	0.887419	0.527706	0.782858	0.706524	0.643998	0.852155	1.25603	0.834055	0.94812	594.091	934.103	697.423	723.725	698.493	552.837	778.452	1608.02	408.975	632.464	860.987	902.624
P46108	CRK	1.40888	0.390993	0.659579	1.68632	0.14971	0.466542	1.52622	0.172761	0.476044	1.08329	0.625899	0.831608	0.905063	0.626056	0.845413	1.19692	0.485387	0.755217	572.567	250.056	404.077	469.373	386.291	473.205	551.439	358.915	557.908	361.65	358.284	150.758
P46109	CRKL	1.01501	0.923214	0.967149	1.44076	0.0941883	0.402134	1.03144	0.819486	0.926467	1.01618	0.901016	0.961791	0.715898	0.108541	0.478224	1.41945	0.106503	0.438055	762.011	582.675	812.159	684.393	863.311	644.046	1270	981.591	809.944	823.634	585.327	715.988
P46379	BAG6	1.24662	0.317257	0.599732	0.610271	0.148807	0.466301	0.988989	0.974928	0.991808	0.793339	0.222524	0.553163	1.62057	0.0811667	0.445984	0.489542	0.000712215	0.0766686	420.443	430.67	432.32	420.353	367.229	230.615	178.905	226.056	223.333	440.935	203.358	385.24
P46459	NSF	1.1269	0.238562	0.53175	1.15324	0.43751	0.724257	1.31466	0.124669	0.427181	1.16661	0.344163	0.653034	1.13997	0.498922	0.789234	1.02338	0.955917	0.98782	212.181	202.442	174.679	195.192	286.215	206.08	206.289	153.342	243.447	196.994	159.895	166.051
P46734	MAP2K3	1.76645	0.0394705	0.260124	1.36475	0.522014	0.775637	2.42294	0.0227936	0.254475	1.37164	0.316271	0.628889	1.77537	0.17848	0.560108	0.772598	0.404087	0.704181	146.623	242.258	204.462	391.18	222.367	200.309	179.587	74.5959	204.232	104.604	137.511	93.7814
P46736	BRCC3	0.770848	NA	NA	0.427602	NA	NA	0.335754	NA	NA	0.435565	NA	NA	0.785203	NA	NA	0.554717	NA	NA	21.9495	NA	63.082	18.9387	18.0981	NA	23.5842	NA	NA	28.2159	NA	82.0932
P46776	RPL27A	0.961186	0.619795	0.804833	0.915502	0.425107	0.7164	0.978165	0.749473	0.888363	1.01766	0.812179	0.920134	1.06845	0.528899	0.801846	0.952471	0.659469	0.863268	11669	14138.5	13891.1	13840.8	12313.4	14245.7	15179.5	11392.3	11239.9	13976.3	14731.8	12593.6
P46777	RPL5	1.05177	0.518313	0.742997	0.850233	0.00798006	0.194746	0.819603	0.12249	0.424021	0.779257	0.099375	0.40472	0.963974	0.677836	0.861695	0.80838	0.0301682	0.283055	17735.6	20509	21796.9	16229.9	17896.9	12661	16259.5	16619.8	15657.1	18838.6	20036.1	18211.4
P46778	RPL21	0.926197	0.0326651	0.241882	0.865924	0.0841797	0.387864	0.847626	0.0294508	0.268045	0.915168	0.150365	0.471735	0.978869	0.814806	0.926932	0.934924	0.33674	0.66368	16071.3	15183.6	15941.7	13082	14797.8	15313.1	16385.1	14541.4	13198.8	16455.8	17345.4	17156.3
P46779	RPL28	0.880995	0.387728	0.655905	1.1313	0.348747	0.666066	1.18664	0.157202	0.460199	1.34693	0.12003	0.425908	1.04892	0.705697	0.871843	1.28411	0.19403	0.540561	10778.2	16507.7	15766	21655.7	16525.3	19806.7	21188.7	18836.7	15258.1	17292.5	17012.7	14562.1
P46781	RPS9	1.00333	0.905669	0.959318	0.999974	0.984745	0.991739	0.96458	0.836837	0.933833	0.961381	0.631252	0.833876	0.964604	0.804651	0.922225	0.996659	0.914253	0.973605	13630.2	14737	13379.5	11329.1	14802.7	14002.6	15819.2	11421.4	14366.4	11059	16114.5	14434.7
P46782	RPS5	1.01426	0.892919	0.956053	0.941602	0.448689	0.733216	1.14909	0.00431039	0.142268	1.13293	0.132971	0.446442	1.22035	0.0555563	0.411454	0.928366	0.496395	0.767508	16384.5	13044	15268.5	16679.6	16643.9	17315.3	13357.5	15863.6	12274	14731.5	15178.1	14159.1
P46783	RPS10	0.703973	0.109847	0.396961	0.679043	0.049368	0.350803	0.873059	0.421093	0.706404	1.24019	0.131284	0.444225	1.28572	0.0121532	0.285599	0.964587	0.843266	0.951981	9201.69	13129.4	9674.64	12346.7	14337.8	13008.6	9552.87	10504.4	10815	12116	18831.5	14516.9
P46926	GNPDA1	1.78482	0.010555	0.165491	1.82328	0.00227661	0.155091	1.25173	0.113836	0.413917	0.701322	0.0661256	0.360033	0.686526	0.0228198	0.334574	1.02155	0.822357	0.944384	1033.75	1497.75	1311.36	882.893	1043.6	768.584	1438.09	1311.39	1176.19	778.021	745.219	629.842
P46934	NEDD4	1.13661	0.56173	0.772246	1.19691	0.494051	0.760761	0.948607	0.602503	0.822193	0.834596	0.485849	0.752698	0.792544	0.460245	0.765765	1.05306	0.847028	0.952464	24.5609	35.2646	36.9549	27.7011	4.06449	49.0069	35.9413	24.2554	41.7187	34.5025	18.6581	31.988
P46937	YAP1	1.25815	0.329781	0.608961	0.934632	0.62681	0.834247	0.832711	0.287796	0.584439	0.661854	0.156703	0.476357	0.890951	0.624189	0.845413	0.742862	0.282326	0.614596	628.834	380.638	369.031	400.326	277.009	235.032	409.709	368.968	245.361	339.526	348.473	407.66
P46940	IQGAP1	1.14255	0.0245921	0.220575	1.19458	0.0269435	0.293394	1.02835	0.527045	0.777869	0.900046	0.00504992	0.160344	0.860847	0.0205812	0.332668	1.04554	0.297718	0.629689	4852.52	4932.29	4934.69	4261.73	4461.35	4525.15	4769.73	5303.66	5316.37	4088.89	4621.93	4172.22
P46976	GYG1	1.20671	0.688818	0.848886	3.07153	0.00833033	0.195784	1.07884	NA	NA	0.89403	NA	NA	0.351237	NA	NA	2.54537	0.0509232	0.340124	45.0848	100.12	107.595	75.3368	NA	NA	172.269	309.852	161.348	67.941	80.7848	60.7689
P46977	STT3A	0.833642	0.244392	0.538777	0.734862	0.105405	0.42023	1.0963	0.430716	0.713758	1.31508	0.000176572	0.0488375	1.49185	0.00610884	0.227463	0.881508	0.170428	0.518158	486.506	455.086	468.609	624.384	619.454	610.682	354.282	435.653	453.168	680.94	447.351	563.324
P47755	CAPZA2	1.5752	0.0802768	0.352984	1.03267	0.96575	0.987796	0.989581	0.934904	0.975975	0.628224	0.0227376	0.248699	0.958278	0.992987	0.998823	0.655576	0.144419	0.501015	1348.14	1619.67	1079.61	832.862	788.191	921.629	924.964	552.877	1175.54	775.679	1138.04	655.736
P47756	CAPZB	1.101	0.389239	0.657999	0.975865	0.778885	0.90858	1.2203	0.233978	0.536548	1.10836	0.551288	0.795459	1.25049	0.198481	0.576964	0.886344	0.311935	0.641215	3371.04	3182.53	4129.85	3157.96	3866.23	4816.87	2844.02	3554.28	3070.88	3015.62	3091.33	3596.42
P47813	EIF1AX	1.20757	0.473695	0.714849	0.934995	0.721353	0.881978	0.775025	0.195952	0.502127	0.641805	0.113281	0.418672	0.828908	0.491329	0.781384	0.774278	0.379851	0.69054	7506.22	4590.54	8204.45	3830.1	5319.81	3879.51	3460.6	6248.09	6010.1	6285.92	6199.95	4325.74
P47897	QARS1	1.04717	0.621524	0.805778	1.12378	0.361816	0.679803	0.90158	0.311806	0.613297	0.860972	0.0403287	0.30328	0.802275	0.056103	0.412999	1.07316	0.507328	0.77571	1155.68	1078.46	1267.68	1036.5	984.99	993.478	1332.89	1063.78	1361.34	956.927	1114.14	1273.02
P47914	RPL29	1.0358	0.745344	0.880553	0.909897	0.668369	0.854578	0.871983	0.507417	0.764448	0.841845	0.10914	0.418079	0.958332	0.786683	0.91182	0.878447	0.290031	0.620923	18867.4	17186.7	16088.1	16419	12815.5	14661.2	13747.3	18581.8	13475.1	20274	12296.6	17769.5
P47985	UQCRFS1	0.643432	0.644476	0.818823	1.1742	0.717316	0.880161	0.956748	0.69807	0.868635	1.48695	0.311399	0.627108	0.814809	0.949737	0.980917	1.8249	0.386912	0.696327	400.445	79.7605	70.4985	359.769	176.299	282.799	103.054	354.819	547.106	593.716	68.5044	193.665
P48047	ATP5PO	0.718391	0.135464	0.425376	0.94707	0.773447	0.90858	1.08334	0.550033	0.794481	1.50801	0.0407778	0.304104	1.14389	0.284462	0.633175	1.31832	0.145525	0.502247	1689.3	2508.06	1738.26	2786.09	3373.08	2791.8	2536.51	2223.86	3064.68	2151.22	2814.06	3297.09
P48059	LIMS1	1.49767	0.292411	0.577262	2.59748	0.0340872	0.306152	1.32961	0.29001	0.586533	0.88779	0.744646	0.885119	0.511886	0.00369359	0.225751	1.73435	0.0666972	0.373379	208.239	106.963	116.517	122.343	134.063	126.87	206.796	244.467	297.489	83.2028	52.1085	152.95
P48147	PREP	0.876862	0.220943	0.514012	1.05494	0.653473	0.846083	1.14258	0.134914	0.440052	1.30303	0.0170639	0.222862	1.08307	0.384661	0.721102	1.20309	0.149946	0.506016	208.337	215.124	253.65	287.878	311.826	282.596	296.173	228.96	289.492	280.483	266.674	225.041
P48163	ME1	0.641625	NA	NA	0.282051	NA	NA	0.397865	NA	NA	0.620089	NA	NA	1.41061	NA	NA	0.439588	0.0693901	0.374108	225.8	103.258	143.469	NA	106.413	88.9263	103.935	43.9648	59.8182	241.455	NA	249.513
P48200	IREB2	0.454782	0.0547717	0.299816	0.898072	NA	NA	NA	NA	NA	NA	NA	NA	NA	NA	NA	1.97473	NA	NA	15.1867	5.61984	13.3629	NA	NA	NA	37.8394	7.14411	NA	24.9504	28.6203	21.5628
P48444	ARCN1	0.961443	0.575106	0.779834	0.893601	0.271238	0.600103	0.836052	0.0560477	0.316259	0.86958	0.0600388	0.351379	0.935598	0.501426	0.791656	0.929437	0.394651	0.700496	1904.33	1879.02	2092.13	1816.36	1720.54	1572.29	1793.22	2067.14	1600.53	2249.77	1962.01	1899.32
P48507	GCLM	3.23083	0.046531	0.278724	1.90382	0.142655	0.455373	2.47115	0.0885631	0.37151	0.764863	0.135869	0.451246	1.29799	0.146432	0.524751	0.589267	0.00284278	0.122107	1091.34	856.521	1018.05	890.521	802.504	575.49	580.333	547.596	619.784	138.566	144.961	634.474
P48509	CD151	1.92748	NA	NA	1.67154	NA	NA	1.12371	NA	NA	0.582993	0.214821	0.54634	0.672259	0.305417	0.654198	0.867215	0.375378	0.687816	2522.18	2132.82	1894.15	381.239	2435.64	1001.23	2313.58	1487.86	1878.09	1369.46	895.728	NA
P48556	PSMD8	1.05892	0.767926	0.892095	0.974657	0.781449	0.90858	0.922179	0.281904	0.579271	0.870869	0.403944	0.701048	0.946157	0.580689	0.819853	0.920427	0.653773	0.861622	1050.33	1204.91	779.323	871.434	840.595	930.676	794.751	1030.27	968.076	1043.83	961.436	860.457
P48634	PRRC2A	0.740057	NA	NA	0.689927	0.404208	0.701556	1.00946	0.911593	0.96781	1.36403	NA	NA	1.46314	0.451753	0.764072	0.932263	NA	NA	17.3543	NA	14.9791	21.9641	33.9831	10.2085	1.94174	27.3717	15.9014	13.8003	20.6056	31.1298
P48637	GSS	0.665098	0.328474	0.608961	1.11533	0.574557	0.806441	0.834673	0.705629	0.872587	1.25496	0.326013	0.635446	0.748363	0.113811	0.487134	1.67694	0.0328495	0.300264	266.475	342.746	200.405	307.753	433.581	274.716	484.408	476.409	396.88	467.385	215.25	534.668
P48643	CCT5	0.970646	0.399242	0.663175	0.807002	0.00626058	0.185727	0.764489	0.0223127	0.252545	0.787608	0.0246734	0.255968	0.947319	0.477561	0.774949	0.831407	0.00290848	0.122107	9208.8	9010.62	9195.39	6809.59	6572.13	8210.4	7709.59	7888.81	7194.47	9811	8877.76	9555.12
P48651	PTDSS1	1.19597	0.414949	0.674537	1.04508	0.778571	0.90858	1.10266	0.665735	0.852972	0.921977	0.662487	0.844873	1.05509	0.827058	0.928494	0.873838	0.470916	0.74841	306.062	202.256	244.121	188.197	202.205	303.329	229.5	256.064	171.945	178.739	159.177	291.23
P48681	NES	1.74725	0.400084	0.663175	1.71946	0.646488	0.843413	1.7255	0.11502	0.414421	0.987548	0.84674	0.936972	1.00351	0.673483	0.860606	0.984091	0.826744	0.945282	19.6816	25.8588	6.39693	24.6518	13.8357	12.8031	36.125	7.7568	7.22922	13.3087	8.49809	7.91831
P48723	HSPA13	0.586769	0.00359423	0.113093	0.735907	0.136117	0.451722	0.851381	0.296302	0.593102	1.45096	0.0394115	0.302779	1.15691	0.459744	0.765765	1.25417	0.273269	0.613834	40.8139	37.2439	41.5298	61.2021	66.6778	45.6374	39.6355	44.1814	66.1659	69.2392	58.2176	76.3501
P48729	CSNK1A1	2.371	0.00362436	0.113093	1.19701	0.934111	0.978043	1.49218	0.341289	0.642077	0.629345	0.140051	0.45735	1.24659	0.562085	0.809686	0.504855	0.099306	0.43017	352.075	348.605	302.186	288.138	231.619	111.392	114.504	307.56	84.2381	106.217	164.773	151.982
P48735	IDH2	0.952465	0.663468	0.83317	0.7263	0.102754	0.414448	0.86894	0.360223	0.66251	0.912306	0.910883	0.966468	1.19639	0.239048	0.603647	0.762548	0.736137	0.907453	187.918	269.399	654.057	295.906	386.657	331.35	304.541	317.942	224.993	431.338	424.263	311.239
P48739	PITPNB	0.84603	0.0936383	0.372394	0.940164	0.433192	0.722286	1.04801	0.61825	0.830858	1.23874	0.104475	0.410728	1.11471	0.340285	0.682574	1.11127	0.346885	0.669159	1128.8	1017.07	1303.28	1228.2	1485.49	1558.92	1188.01	1186.22	1458.69	1388.1	1411.65	1277.11
P48960	ADGRE5	0.656545	0.290134	0.575027	1.17964	0.173824	0.502948	0.929462	0.56963	0.80528	1.41569	0.34886	0.658393	0.787922	0.10879	0.478224	1.79673	0.196485	0.54258	46.7524	185.517	236.842	246.041	237.59	180.484	275.985	251.264	315.619	205.674	266.941	241.9
P49023	PXN	0.823533	0.19481	0.488828	0.724954	0.107917	0.420633	0.874625	0.386415	0.679656	1.06204	0.617605	0.827239	1.20646	0.253416	0.610797	0.880297	0.358705	0.678725	1539.38	1279.46	1285.19	1662.25	1237.08	1459.3	1492.09	1117.8	1002.86	1765.92	1339.27	1878.24
P49137	MAPKAPK2	0.824803	0.490038	0.726629	0.755359	0.38647	0.695244	0.591981	NA	NA	0.717724	NA	NA	0.783708	NA	NA	0.915805	0.695637	0.887735	30.5537	46.8934	52.368	31.3504	30.7638	NA	22.2456	39.0159	57.6239	43.2509	72.5319	41.6064
P49189	ALDH9A1	1.14447	0.398061	0.663175	1.12183	0.513896	0.771669	1.00308	0.968051	0.988566	0.876463	0.401145	0.701048	0.894152	0.521084	0.799094	0.980217	0.90221	0.97199	821.667	831.214	1163.96	800.471	923.154	745.233	1105.44	714.106	941.567	744.934	935.637	780.695
P49207	RPL34	1.14154	0.241356	0.535699	1.0354	0.81621	0.929568	1.12565	0.521253	0.774228	0.986083	0.83873	0.934043	1.08717	0.658194	0.860606	0.907018	0.379498	0.69054	13128.2	13578.9	11822.6	11057.6	16050.4	10885.4	13820.5	11284.3	9842.26	9557.23	13152.6	11042.6
P49257	LMAN1	1.35619	0.00265157	0.106036	1.5012	0.00515716	0.175108	1.29518	0.019006	0.237875	0.955012	0.58003	0.804568	0.862763	0.208612	0.585725	1.10692	0.311017	0.640391	2021.88	1922.42	2241.33	1738.86	2188.56	1979.94	1966.35	2423.55	2457.12	1509.78	1536.83	1514.41
P49321	NASP	1.45451	0.210986	0.503779	1.83369	0.0033346	0.155819	1.55647	0.0231859	0.255257	1.0701	0.67897	0.853394	0.848815	0.176339	0.559672	1.26069	0.27872	0.614596	703.27	1093.92	1454.89	1377.82	1061.37	1040.84	1507.54	1294.06	1298.27	628.299	827.015	780.546
P49327	FASN	1.00126	0.968466	0.984912	1.00603	0.868164	0.952523	0.997944	0.953465	0.984752	0.996691	0.99011	0.997862	0.99196	0.828772	0.929916	1.00477	0.909327	0.97199	2709.26	3308.98	3396.55	3289.37	3060.87	3033.39	3300.82	3041.31	3117.56	3100.63	3276.65	3025.67
P49354	FNTA	0.65385	NA	NA	0.768282	NA	NA	1.94411	NA	NA	2.97332	NA	NA	2.53046	NA	NA	1.17501	NA	NA	NA	29.6278	NA	88.4629	88.6159	87.2	34.813	NA	NA	20.3927	NA	70.2328
P49366	DHPS	1.10166	NA	NA	1.61235	NA	NA	1.14309	NA	NA	1.03761	NA	NA	0.708963	NA	NA	1.46357	NA	NA	9.54166	NA	13.3218	9.65171	NA	14.0717	16.7537	15.4117	18.0279	9.20879	11.5449	NA
P49368	CCT3	0.960952	0.436272	0.691513	0.989944	0.792417	0.913833	0.901085	0.10591	0.404146	0.9377	0.355357	0.664017	0.910238	0.155041	0.530244	1.03017	0.583673	0.823148	9295.24	8359.11	9603.51	9011.13	8776.9	7771.66	9563.07	8816.99	9700.18	9355.19	9864.66	9145.62
P49406	MRPL19	1.28598	0.377762	0.647588	0.967118	0.782221	0.90858	0.87691	0.89544	0.959547	0.681902	0.279797	0.60138	0.906725	0.646385	0.853005	0.752049	0.242237	0.587545	38.8073	55.8542	45.131	12.9479	24.6018	57.7752	28.0895	50.6231	26.4183	16.7053	72.0628	19.9373
P49411	TUFM	0.900726	0.606766	0.796051	0.814132	0.243811	0.568288	0.648852	0.0547094	0.315951	0.720365	0.0797577	0.37928	0.796986	0.0463999	0.396092	0.903862	0.484706	0.755217	2631.46	3859.34	3438.57	2396.97	2059.38	2696.43	2928.49	2911.4	3134.9	2925.76	3451.83	4646.16
P49419	ALDH7A1	0.997004	0.97267	0.987121	1.29078	0.0437429	0.332521	0.964865	0.737287	0.88331	0.967764	0.774782	0.897711	0.747508	0.0238364	0.338343	1.29465	0.0484728	0.33717	1843.46	1522.93	1423.95	1581.17	1691.95	1362.8	1917.08	2280.19	2004.57	1526.53	1445.54	1832.66
P49441	INPP1	NA	NA	NA	1.17803	0.146498	0.460258	1.17179	0.059523	0.324554	NA	NA	NA	0.994702	0.989225	0.998211	NA	NA	NA	NA	NA	NA	56.0615	56.5987	54.7615	62.4447	49.567	56.3018	47.3697	42.6939	52.8134
P49458	SRP9	1.16567	0.20402	0.499498	0.991599	0.913074	0.967539	1.19523	0.0725051	0.348317	1.02535	0.751407	0.885119	1.20535	0.132416	0.51435	0.850666	0.249829	0.594886	6634.76	5093.45	6011.95	5848	5795.7	6546.23	5833.36	4198.11	5059.47	5732.84	4796.74	4689.22
P49459	UBE2A	1.17289	0.480669	0.718341	0.261676	NA	NA	0.429074	0.426819	0.710409	0.365828	0.0301429	0.268774	1.63972	NA	NA	0.223104	NA	NA	1724.52	854.577	1176.67	309.991	383.601	680.369	285.703	272.915	NA	443.961	2357.69	400.503
P49585	PCYT1A	4.17441	NA	NA	1.90229	NA	NA	3.82389	NA	NA	0.916031	0.711512	0.869862	2.01015	0.67665	0.861695	0.455703	0.165452	0.518068	250.253	69.5769	112.929	176.817	198.462	21.1409	76.4748	66.6851	54.0496	15.6818	NA	53.4311
P49588	AARS1	0.943552	0.503462	0.731661	1.4637	0.00694322	0.186387	1.07824	0.686645	0.862088	1.14274	0.48197	0.750713	0.736652	0.10209	0.474348	1.55126	0.0185233	0.228951	858.309	708.524	961.525	814.064	1230.17	845.023	1324.15	1137.07	1460.94	898.333	905.146	876.136
P49589	CARS1	1.28492	0.158048	0.451729	1.99172	0.0133096	0.229934	1.58327	0.0510976	0.314068	1.2322	0.159495	0.476357	0.794927	0.158249	0.533289	1.55008	0.0172276	0.228951	464.711	406.82	508.143	569.689	660.435	469.912	593.658	800.56	744.388	403.131	266.49	404.126
P49590	HARS2	1.01632	NA	NA	1.49016	NA	NA	0.838756	NA	NA	0.82529	NA	NA	0.562863	NA	NA	1.46624	NA	NA	NA	NA	17.2925	NA	14.5454	13.9972	13.6707	37.039	NA	21.4908	NA	12.5389
P49591	SARS1	1.20244	0.0920515	0.369277	1.19343	0.0830432	0.384353	1.13738	0.189647	0.493954	0.945889	0.3345	0.644135	0.953034	0.27767	0.629442	0.992503	0.882561	0.963744	1485.86	1315.49	1447.81	1379.88	1390.08	1249.27	1429.31	1433.09	1354.9	1301.63	1007.68	1224.46
P49593	PPM1F	1.40742	NA	NA	1.23921	NA	NA	1.98464	NA	NA	1.41012	NA	NA	1.60153	NA	NA	0.880484	NA	NA	40.0072	105.165	NA	54.6445	229.008	23.4134	19.3238	NA	108.498	44.9654	NA	58.1824
P49662	CASP4	2.42033	0.0622967	0.319967	0.929855	0.781096	0.90858	1.24778	0.675226	0.857898	0.51554	0.156985	0.476357	1.3419	0.542984	0.805739	0.384185	0.0604307	0.363318	213.994	223.437	99.3359	56.4484	151.478	68.7987	100.762	40.8675	64.5883	89.4331	85.5086	46.8328
P49711	CTCF	0.42903	NA	NA	0.530373	NA	NA	2.05076	NA	NA	4.77999	NA	NA	3.86664	NA	NA	1.23621	0.690158	0.884357	33.1077	16.4481	25.0753	118.912	NA	NA	35.4778	14.9683	41.8141	73.6671	42.3017	NA
P49720	PSMB3	2.37096	0.00254717	0.106036	1.99747	0.0038985	0.164219	1.4638	0.0297668	0.269146	0.617388	0.0013061	0.0974036	0.73283	0.000177389	0.0857896	0.842471	0.0411726	0.326874	4659.65	4199.39	3840.16	2686.93	2646.69	2506.73	3506.96	3625.37	3566.4	1396.63	2033.62	1925.9
P49721	PSMB2	1.05941	0.630111	0.811087	1.1088	0.568159	0.801794	1.19712	0.170499	0.474761	1.12999	0.104061	0.410709	1.07965	0.484877	0.777705	1.04662	0.803117	0.939794	2316.4	2811.42	2429.67	2816.96	2798.59	2924.35	2349.91	3283.04	2276.91	2685.92	1870.14	2577.63
P49736	MCM2	0.852279	0.349027	0.625038	0.861157	0.413148	0.706416	0.691192	0.0641933	0.331026	0.810993	0.00643964	0.160344	0.802632	0.0480196	0.398872	1.01042	0.933477	0.977392	369.871	366.847	353.908	279.133	288.43	316.927	365.128	325.907	410.952	498.716	458.895	322.048
P49748	ACADVL	1.08196	0.330455	0.608961	1.10778	0.235557	0.558405	1.17912	0.140308	0.443023	1.0898	0.295319	0.613835	1.06441	0.44472	0.759535	1.02386	0.657927	0.863268	1731.97	1781.68	1933.62	2098.66	2092.62	1745.16	1902.47	1729.14	1945.62	1881.19	1658.35	1495.08
P49755	TMED10	0.781285	0.287252	0.571357	1.0784	0.675055	0.856191	1.26365	0.220222	0.522113	1.6174	0.0603956	0.351379	1.17178	0.35411	0.692911	1.38029	0.168599	0.518158	883.188	1273.95	1532.09	1824.86	2405.52	1736.58	1687.44	1365.05	2039.73	1590.27	1218.81	1912.92
P49756	RBM25	0.749806	0.408819	0.667769	0.557095	0.246277	0.571572	0.849741	0.68171	0.860451	1.13328	0.486212	0.752698	1.52531	0.287252	0.635024	0.742986	0.812062	0.94362	74.3877	416.255	87.9211	271.458	209.74	174.476	251.371	47.1704	131.323	255.914	360.468	155.236
P49757	NUMB	1.79465	NA	NA	0.854405	NA	NA	0.640581	NA	NA	0.35694	NA	NA	0.74974	NA	NA	0.476085	NA	NA	85.458	55.6599	90.376	NA	33.4452	21.6412	NA	19.8945	53.5794	42.9971	NA	NA
P49770	EIF2B2	0.692901	0.363373	0.633851	1.40583	0.793162	0.914255	0.630717	NA	NA	0.910255	NA	NA	0.448643	NA	NA	2.02891	0.428654	0.720961	53.1113	72.3263	97.834	NA	60.7964	74.6929	256.549	154.219	42.2298	154.209	106.757	61.2618
P49773	HINT1	0.8024	0.0657821	0.328187	0.901505	0.288793	0.618549	0.772574	0.00254557	0.123371	0.962829	0.723219	0.873321	0.856982	0.145995	0.524751	1.12351	0.369825	0.68626	12140.8	9415.53	11931	10538.5	10984.3	10719.8	10590.8	13494.4	13538.1	13321.4	14932.6	13480
P49790	NUP153	1.56494	0.0187456	0.198803	1.10378	0.404855	0.70167	1.25088	0.217371	0.520204	0.799316	0.192429	0.522279	1.13328	0.458712	0.765765	0.705315	0.0329454	0.300264	687.101	525.542	658.511	518.79	588.038	388.816	499.278	393.611	426.864	402.089	452.885	340.696
P49792	RANBP2	1.32252	0.205265	0.500515	1.18864	0.382244	0.690726	1.14483	0.591749	0.816703	0.865647	0.499425	0.761376	0.963144	0.816443	0.927111	0.898772	0.571556	0.815444	111.304	90.2155	72.1972	97.6414	83.8902	55.4101	75.2036	69.2239	101.581	88.2293	63.9931	54.7437
P49821	NDUFV1	0.794465	0.459313	0.70659	1.51149	0.0388431	0.319509	1.2764	0.506287	0.763928	1.60662	0.328317	0.63571	0.844468	0.437425	0.757129	1.90252	0.172431	0.519297	89.6747	123.844	23.5727	74.227	136.916	169.773	131.006	163.947	156.118	105.515	77.2887	115.625
P49841	GSK3B	0.736631	0.341851	0.620256	0.580305	0.186189	0.518614	0.229493	NA	NA	0.311544	NA	NA	0.395469	NA	NA	0.787783	0.551088	0.806416	107.236	47.1161	100.365	NA	21.4974	31.4063	30.1538	97.3162	73.1917	131.627	134.924	79.2365
P49902	NT5C2	1.83782	NA	NA	1.60833	NA	NA	2.33409	NA	NA	1.27003	NA	NA	1.45125	NA	NA	0.875132	NA	NA	29.408	28.7872	NA	NA	22.5976	51.3121	NA	25.4642	NA	24.5818	4.29541	18.6209
P49903	SEPHS1	0.849647	0.657189	0.830169	2.52782	0.0267707	0.293394	1.58009	0.53752	0.784667	1.8597	0.363278	0.672907	0.62508	0.208244	0.585725	2.97514	0.0234558	0.258297	157.92	57.0326	59.5843	70.7963	129.629	310.131	260.567	250.475	305.745	56.72	135.371	131.028
P49915	GMPS	0.944565	0.593727	0.788224	1.03422	0.621475	0.831386	0.925146	0.474933	0.743892	0.979441	0.86332	0.946384	0.894532	0.231442	0.598286	1.09492	0.316431	0.645498	1372.68	1434.42	1107.61	1359.46	1388.48	1086.28	1493.78	1428.96	1363.56	1488.11	1444.26	1212.08
P49959	MRE11	0.848491	0.238943	0.53175	1.01343	0.875512	0.955815	1.01593	0.926114	0.971805	1.19733	0.249999	0.576146	1.00247	0.97363	0.99438	1.19439	0.153388	0.506409	179.844	204.09	240.865	286.732	203.6	257.761	220.78	267.793	257.679	287.924	222.44	226.001
P50151	GNG10	1.11742	NA	NA	1.68385	NA	NA	0.846683	NA	NA	0.757712	NA	NA	0.502827	NA	NA	1.5069	NA	NA	413.766	254.6	NA	NA	NA	253.214	370.435	742.1	398.208	292.638	305.494	NA
P50213	IDH3A	0.845479	0.0293506	0.23539	0.777316	0.00394234	0.164219	0.789437	0.0760582	0.356036	0.933716	0.478335	0.748298	1.01559	0.946469	0.980297	0.919379	0.0485518	0.33717	1175.4	1066.19	1139.55	892.365	1233.76	1030.9	1021.06	1044.48	1043	1226.8	1402.37	1369.91
P50225	SULT1A1	0.825513	0.190288	0.486102	1.12519	0.400574	0.700405	1.02804	0.854686	0.943164	1.24533	0.147704	0.467825	0.91366	0.508309	0.79582	1.36301	0.0464208	0.336721	796.11	783.555	643.353	810.955	1109.59	847.85	1142.91	859.019	1028.08	734.361	952.714	1005.82
P50238	CRIP1	0.843674	0.527536	0.74718	1.02833	0.781644	0.90858	1.17736	NA	NA	1.39552	NA	NA	1.14492	NA	NA	1.21888	0.168352	0.518158	545.959	447.717	373.727	960.905	311.251	NA	570.391	599.658	496.645	576.31	364.88	679.582
P50395	GDI2	0.9643	0.807721	0.912806	1.22687	0.110431	0.423489	1.12611	0.409962	0.697614	1.1678	0.293125	0.61134	0.917872	0.372579	0.708528	1.27229	0.0711533	0.376596	3691.59	3147.66	4406.76	5029.56	4372.68	3730.82	4642.61	4593.49	5072.07	3184.25	4455.55	4022.55
P50402	EMD	0.968239	0.78112	0.899965	0.885434	0.495067	0.760867	1.09805	0.651931	0.845844	1.13407	0.50201	0.761915	1.24012	0.374207	0.710063	0.914479	0.53386	0.79613	1798.17	1893.15	1927.71	2066.77	1632.74	2672.85	2367.98	1413.86	1356.64	2239.75	1884.65	1678.95
P50416	CPT1A	0.610111	0.58519	0.782614	1.31016	0.404118	0.701556	2.4348	0.177433	0.481467	3.99074	0.0300481	0.268774	1.85839	0.271835	0.623818	2.14741	0.0190124	0.233137	14.484	14.596	10.4304	89.851	25.4643	42.3609	29.6493	35.0147	20.1813	8.10783	40.9751	15.6766
P50452	SERPINB8	2.79581	0.143946	0.439299	0.981168	0.918307	0.970646	NA	NA	NA	NA	NA	NA	NA	NA	NA	0.350943	0.136941	0.489469	58.155	33.3004	153.586	NA	NA	NA	22.6809	28.5023	34.8121	22.4089	32.8838	32.3532
P50454	SERPINH1	1.11855	0.0291368	0.234454	1.18317	0.0564714	0.351097	1.14974	0.0519366	0.315951	1.02788	0.571199	0.799561	0.971745	0.706929	0.872152	1.05777	0.394251	0.700496	9557.59	9322.81	9773.73	10188.9	10217.5	9046.64	9581.73	9501.44	11226.3	8954.05	8051.73	8611.4
P50502	ST13	1.20902	0.0233259	0.216769	1.14184	0.150517	0.466542	1.35889	0.035124	0.280285	1.12397	0.292522	0.61134	1.19009	0.178416	0.560108	0.944437	0.423924	0.7207	7779.42	8486.65	8583.57	10495.1	9586.88	7848.16	8747.85	7167.8	7553.25	6644.45	7447.42	6461.74
P50552	VASP	0.759014	0.470307	0.713967	0.915785	0.904148	0.965555	0.673327	0.308595	0.610515	0.887107	0.526201	0.782466	0.735246	0.181178	0.560709	1.20654	0.293091	0.625311	1507.62	1080.89	1131.06	1183.77	1334.32	781.556	1835.26	1396.76	1255.79	1577.32	964.478	2358.71
P50570	DNM2	1.18083	0.318037	0.599748	0.722474	0.108835	0.422609	0.941454	0.796352	0.912518	0.79728	0.144205	0.462094	1.3031	0.0857278	0.452055	0.611835	0.00308496	0.124348	495.522	425.284	540.323	444.791	408.973	311.166	281.466	312.475	300.028	347.107	538.969	351.298
P50579	METAP2	1.10934	0.36555	0.635625	0.843188	0.482854	0.756103	0.773103	0.310449	0.612146	0.6969	0.145951	0.46587	0.916881	0.864758	0.940573	0.760077	0.277799	0.613834	939.049	976.862	930.864	693.901	881.044	408.973	401.545	1024.24	737.982	934.511	956.599	675.068
P50583	NUDT2	0.842739	NA	NA	0.845372	0.303922	0.6326	0.537141	NA	NA	0.637375	NA	NA	0.63539	NA	NA	1.00312	NA	NA	NA	101.225	89.7925	45.7768	75.9731	NA	79.2156	94.7267	113.479	92.192	121.258	126.544
P50750	CDK9	0.519781	0.0953021	0.375301	0.957489	0.954592	0.985274	0.214774	NA	NA	0.413201	NA	NA	0.224309	NA	NA	1.8421	0.0611554	0.364534	75.2215	67.9896	38.8401	32.1363	NA	18.0128	95.3654	143.092	96.8996	163.979	108.329	77.9388
P50914	RPL14	0.951653	0.683148	0.846136	0.735726	0.0363147	0.313713	0.921898	0.363074	0.662756	0.968732	0.853793	0.94097	1.25304	0.0390902	0.370296	0.773103	0.119758	0.459196	11756.1	13163	9188.83	10875	11621.3	10545.2	7621.54	9607.39	9140.02	12723.5	10341.1	12776.2
P50990	CCT8	1.02579	0.517935	0.742896	0.993125	0.900582	0.964194	1.1745	0.0394543	0.290471	1.14497	0.0286099	0.260774	1.18263	0.0382484	0.370036	0.968156	0.447469	0.732088	6681.2	6480.29	6515.36	7878.19	6944.74	7706.46	6801.65	6305.63	5942.97	6624.6	6621.4	5936.13
P50991	CCT4	1.12662	0.0339592	0.247666	0.938385	0.452758	0.735617	1.1252	0.00290529	0.123371	0.99874	0.995704	0.998207	1.19908	0.0881799	0.457562	0.832922	0.104318	0.432824	5701.95	5273.23	5923.56	5585.55	5741.24	5550.66	4640.56	4041.73	5393.04	4921.76	5150.38	4927.37
P50995	ANXA11	0.995336	0.973628	0.987121	1.05431	0.623265	0.832859	1.15388	0.304568	0.60456	1.15929	0.157008	0.476357	1.09445	0.357909	0.696995	1.05925	0.429841	0.720961	1235.67	1302.9	1442.15	1750.97	1479.48	1384.36	1307.73	1534.1	1374.73	1410.52	1516.49	1072.36
P51114	FXR1	1.87847	0.010683	0.165491	1.28937	0.120827	0.431156	1.12912	0.423787	0.707701	0.601085	0.0220068	0.242864	0.875718	0.361387	0.699296	0.686391	0.0488452	0.33717	1198.55	1640.56	1601.63	938.926	729.311	1001.03	1135.04	849.913	1063.14	647.527	825.659	890.835
P51116	FXR2	1.62834	0.0950146	0.37478	1.48268	0.14941	0.466376	1.44418	0.168784	0.473312	0.886907	0.166699	0.490725	0.974033	0.758462	0.89856	0.910552	0.256138	0.598773	240.043	215.011	207.228	205.275	207.784	174.323	179.325	208.145	215.572	196.542	126.564	83.6166
P51148	RAB5C	1.63226	0.00499687	0.11756	0.948415	0.609685	0.825614	1.19277	0.116211	0.415549	0.730751	0.00557873	0.160344	1.25765	0.0145769	0.304495	0.581045	0.000481467	0.076017	4415.26	4753.72	5046.56	3544.7	3178.37	3664.96	2614.41	2704.33	2941.13	2473.47	3011.62	3224.04
P51149	RAB7A	1.2115	0.0578791	0.307655	1.03331	0.686477	0.863817	0.955666	0.403267	0.694349	0.78883	0.0341459	0.285547	0.924857	0.351102	0.690631	0.852921	0.148801	0.506016	13054.3	16171.2	13801	12007.2	10560.6	11372.8	10778.6	12895.9	13023.6	12204.5	11097.1	12213.5
P51153	RAB13	1.33647	NA	NA	1.25129	NA	NA	0.865028	NA	NA	0.64725	0.176867	0.504955	0.69131	NA	NA	0.936266	NA	NA	378.04	226.462	233.048	141.531	268.86	131.713	264.01	NA	258.769	213.284	204.509	NA
P51398	DAP3	1.20398	0.331282	0.609074	1.02049	0.940703	0.980023	1.00696	0.663992	0.852972	0.836359	0.468943	0.745821	0.986739	0.711943	0.875246	0.847599	0.502274	0.771794	150.223	199.571	123.806	53.4913	80.7253	261.883	83.4899	165.965	151.968	117.595	148.626	127.141
P51452	DUSP3	0.88346	0.758929	0.885907	1.08075	0.683915	0.86194	0.941896	0.989427	0.994961	1.06614	0.680109	0.853953	0.871523	0.43723	0.757129	1.22331	0.404905	0.704318	324.898	616.567	286.241	503.896	444.906	360.109	546.366	389.177	566.324	578.88	253.154	557.622
P51532	SMARCA4	1.3104	0.503189	0.731661	0.874834	0.914506	0.968207	0.324899	0.16267	0.466622	0.247939	0.0202549	0.234034	0.371384	0.154573	0.530244	0.667608	0.40244	0.703513	105.968	242.974	318.206	51.4596	68.1157	45.8369	79.2214	76.2647	289.908	75.6419	350.57	82.9069
P51553	IDH3G	1.04332	0.81015	0.913452	1.46348	0.518527	0.774978	1.03567	0.688075	0.862088	0.992661	0.855542	0.941632	0.707673	0.634282	0.847096	1.40271	0.598697	0.829434	92.5456	114.166	250.018	146.169	193.345	113.864	81.758	254.561	304.341	263.419	55.7915	118.553
P51571	SSR4	1.1038	0.703925	0.856629	1.15896	0.548587	0.793021	1.8018	0.138435	0.441285	1.63235	0.101767	0.405913	1.55467	0.0678984	0.431795	1.04997	0.768985	0.923133	2012.12	3558.69	3821.17	5772.45	3865.24	5693.36	3696.47	2565.72	3599.11	1305.14	3341.99	3861.6
P51572	BCAP31	1.07831	0.563698	0.77282	1.22691	0.277382	0.608478	1.37786	0.118962	0.418717	1.27779	0.0425817	0.307312	1.12302	0.361665	0.699296	1.13781	0.253291	0.596219	4353.91	4709.59	4218.58	5501.32	5001.33	6469.06	5186.38	4244.15	5681.98	3471.07	3394.33	5452.09
P51580	TPMT	1.83225	NA	NA	1.43947	NA	NA	3.27267	NA	NA	1.78615	0.527124	0.782858	2.27352	0.342221	0.68351	0.785631	0.633254	0.851096	53.4096	124.893	47.6723	62.7276	61.2912	279.605	76.5157	31.5458	69.471	57.8652	24.356	NA
P51610	HCFC1	1.25949	0.447458	0.698796	1.30944	0.356944	0.674787	2.47831	0.185823	0.487735	1.96772	0.320086	0.630701	1.89265	0.353384	0.692749	1.03966	0.856928	0.95527	73.8555	87.6362	135.424	110.959	100.704	372.583	132.96	76.0244	99.7071	102.688	47.6669	85.3894
P51636	CAV2	3.81548	NA	NA	4.08571	NA	NA	1.68635	NA	NA	0.441976	0.00887246	0.190041	0.412744	0.0058282	0.227463	1.07082	0.57701	0.818313	1340.14	1722.31	1302.11	842.152	574.588	512.289	1379.72	1508.23	1785.72	474.966	NA	287.64
P51648	ALDH3A2	0.985098	0.864467	0.940858	1.012	0.936521	0.978225	0.837825	0.144886	0.444295	0.8505	0.269362	0.594525	0.827891	0.176998	0.560108	1.02731	0.828575	0.945797	616.666	602.152	812.089	569.038	501.262	656.985	733.638	584.798	767.932	644.566	773.473	643.591
P51659	HSD17B4	0.95135	0.439241	0.693477	1.03193	0.631718	0.836674	0.93649	0.535074	0.782538	0.98438	0.819305	0.922796	0.907513	0.366923	0.703192	1.0847	0.170697	0.518158	1095.34	1019.7	1121.35	1273.28	947.53	965.037	1104.54	1259.2	1146.79	1037.84	1136.39	1227.67
P51665	PSMD7	0.793833	0.15029	0.450074	0.954858	0.804316	0.920913	0.742986	0.112173	0.409751	0.935948	0.41136	0.706034	0.778112	0.0633035	0.425357	1.20285	0.0548966	0.348664	2213.87	2244.05	2100.45	2082.79	2287.39	1768.12	2302.93	2801.79	2783.98	2148.2	2905.45	3208.01
P51784	USP11	1.84755	NA	NA	2.22972	NA	NA	2.90185	NA	NA	1.57065	NA	NA	1.30144	NA	NA	1.20685	0.768477	0.923133	13.5081	7.23951	16.9241	NA	19.723	NA	19.4976	19.318	6.64862	NA	NA	6.79671
P51809	VAMP7	1.17063	NA	NA	1.22283	NA	NA	0.742949	NA	NA	0.634655	0.284086	0.605149	0.607567	0.0271174	0.35605	1.04458	0.714775	0.897818	198.402	248.574	94.9164	148.002	99.213	96.7	190.209	207.831	168.013	188.698	119.906	NA
P51812	RPS6KA3	0.799079	0.569325	0.776765	0.999469	0.937668	0.979	0.822018	0.577419	0.807232	1.02871	0.984094	0.994796	0.822455	0.652549	0.857435	1.25078	0.650517	0.861622	64.7647	55.7409	24.3554	33.4262	85.8097	29.7837	35.9209	98.7244	46.5434	92.2701	41.5615	47.4534
P51857	AKR1D1	0.469657	NA	NA	0.369869	NA	NA	0.649256	NA	NA	1.3824	0.107701	0.417407	1.75537	0.0457945	0.395483	0.787531	0.23253	0.576552	107.223	107.003	140.859	125.889	182.462	182.52	81.3236	123.98	74.3366	273.885	NA	230.149
P51858	HDGF	1.03138	0.564233	0.77282	1.23375	0.0529596	0.350812	0.927884	0.463566	0.73927	0.899656	0.31884	0.629469	0.752083	0.0659101	0.429558	1.19622	0.0755762	0.383611	7471.31	6952.42	6685.58	7231.46	6509.37	5250.29	7810.18	7877.64	9563.55	7220.95	6349.11	6897.08
P51946	CCNH	1.26158	0.0404668	0.262325	0.870632	NA	NA	0.894113	0.502187	0.761121	0.708722	0.117556	0.421722	1.02697	NA	NA	0.69011	NA	NA	29.4625	28.3235	33.0326	17.5306	16.9238	29.9108	NA	21.5982	20.1851	21.5223	26.7949	23.6706
P51965	UBE2E1	1.78019	0.0386818	0.258873	0.56664	0.0522979	0.350812	0.983732	0.927157	0.971805	0.552601	0.0418685	0.30419	1.73608	0.0738174	0.439747	0.318304	7.45e-05	0.0307571	332.772	347.973	288.15	134.988	257.987	142.437	99.803	97.9966	110.604	210.385	119.382	214.5
P51970	NDUFA8	0.952472	0.74628	0.880553	1.03239	0.966231	0.987796	1.04601	0.883168	0.956408	1.09821	0.703154	0.86717	1.0132	0.935399	0.97739	1.08391	0.794334	0.936936	1117.1	1468.43	1431.86	1758.01	1615.8	1038.12	1211.49	1998.93	1144.06	1282.95	1696.43	1238.48
P51991	HNRNPA3	0.983445	0.80568	0.910982	1.11098	0.143405	0.455373	0.902389	0.427799	0.710409	0.91758	0.473509	0.746041	0.812245	0.151576	0.529511	1.12968	0.0615476	0.364714	8019.74	7555.75	8496.9	8521.3	7831.1	5735.94	9527.5	8510.3	9156.38	7422.34	8741.43	8313.85
P52209	PGD	1.08749	0.452497	0.700375	1.21443	0.112076	0.425704	1.17941	0.225156	0.526894	1.08453	0.505395	0.76429	0.971162	0.763794	0.89856	1.11673	0.277494	0.613834	3565.84	2873.78	2967.92	3868.06	3440.16	2894.51	3121.51	3586.44	3797.75	2530.31	3304.58	2815.82
P52272	HNRNPM	0.998922	0.98008	0.991058	0.988638	0.92612	0.974523	1.03136	0.666899	0.853086	1.03247	0.556076	0.797031	1.04321	0.522604	0.799345	0.989706	0.885598	0.963807	6165.98	5861.98	5254.41	5942.71	6185.58	5715.31	5791.08	6242.67	5070.71	6648.68	5375.76	5276.59
P52292	KPNA2	0.973958	0.917875	0.963789	0.564337	0.0117966	0.229517	0.648734	0.0548188	0.315951	0.66608	0.0276206	0.258703	1.14955	0.275356	0.627311	0.579427	0.00195553	0.111587	2269.19	1989.11	2532.08	1253.83	1769.23	1499.88	1384.65	1268.4	1281.48	1893.42	2888.93	2189.6
P52294	KPNA1	0.795049	0.519267	0.743041	1.12861	0.919018	0.970646	0.946048	0.712222	0.874895	1.18992	0.92428	0.970829	0.838242	0.689583	0.866041	1.41955	0.58388	0.823148	155.002	138.384	188.883	256.879	49.7842	267.201	347.984	239.234	97.3868	273.251	212.854	120.487
P52298	NCBP2	1.72804	NA	NA	1.07939	NA	NA	0.665287	NA	NA	0.384995	0.0133703	0.212902	0.616355	0.0974014	0.470871	0.624631	0.00368586	0.128696	377.463	414.432	375.833	189.773	170.45	89.3455	263.01	256.386	210.004	NA	312.735	137.766
P52306	RAP1GDS1	2.1206	NA	NA	2.19388	NA	NA	1.13502	NA	NA	0.535234	0.281712	0.602972	0.517355	0.586767	0.823699	1.03456	0.855567	0.954887	52.4063	28.3839	103.966	23.2774	29.3611	46.2494	112.845	13.926	64.3703	NA	37.3361	20.7471
P52434	POLR2H	1.07634	0.64873	0.822497	0.692758	0.192485	0.524797	1.42992	0.24001	0.542016	1.3285	0.306127	0.624174	2.0641	0.0546134	0.410731	0.643625	0.0861452	0.403368	1737.23	1406.24	1256.11	2543.85	1298.98	2002.02	983.919	1198.74	649.018	1179.2	1808.24	1100.1
P52565	ARHGDIA	0.807347	0.0215189	0.209462	0.902155	0.0909267	0.397969	0.777381	0.0437541	0.299848	0.962882	0.680579	0.854108	0.861693	0.153357	0.529511	1.11743	0.123317	0.465893	12319.1	11468.5	10434.6	9278.64	12045	11628.2	12404.4	12269.4	13567.1	14033.9	15001.9	13352.6
P52566	ARHGDIB	1.16084	0.232824	0.52724	0.960643	0.580049	0.811358	0.951598	0.406599	0.696208	0.819749	0.1211	0.425908	0.990584	0.910325	0.965513	0.827541	0.160853	0.511466	1835.46	2243.08	1636.47	1544.33	1485.82	1654.72	1733.74	1557.52	1438.14	1586.82	1781.01	1555.33
P52594	AGFG1	1.33801	0.0433476	0.271132	0.715084	0.02492	0.286421	1.05237	0.786226	0.905398	0.786518	0.425215	0.711873	1.47167	0.73534	0.888369	0.53444	0.000258093	0.0581179	204.09	225.879	193.134	258.809	181.154	50.1179	111.375	106.479	115.156	165.02	128.598	172.077
P52597	HNRNPF	0.923226	0.261723	0.546539	0.758759	0.0193602	0.259857	0.791417	0.119276	0.418832	0.85723	0.201717	0.531754	1.04304	0.794531	0.916121	0.821855	0.0116225	0.198545	5674.49	5606.48	5484.02	3920.84	4750.27	5700.35	4975.57	4283.76	4519.07	6486.66	5380.89	6291.59
P52701	MSH6	1.07616	0.854701	0.936988	0.96985	0.71842	0.881068	1.63176	0.22722	0.527739	1.51628	0.329545	0.63712	1.68249	0.262763	0.616625	0.901214	0.669711	0.867612	87.7494	124.2	175.286	237.043	246.619	103.496	67.964	85.0556	195.963	97.6447	135.675	126.512
P52732	KIF11	1.66589	0.0413345	0.266084	1.42361	0.199605	0.529939	1.60193	0.187035	0.488705	0.961603	0.717462	0.871064	1.12526	0.761809	0.89856	0.854562	0.346925	0.669159	80.2482	86.2838	71.8692	113.28	58.4618	57.5057	78.2155	48.3078	77.2055	37.4566	40.3888	65.2618
P52735	VAV2	0.825105	0.122459	0.410902	1.87915	0.546784	0.792459	0.972963	0.748303	0.888363	1.1792	0.21697	0.548039	0.517768	0.518723	0.798564	2.27747	0.377044	0.688537	35.2482	44.6542	33.4983	45.9901	49.1797	38.5523	115.093	21.1832	121.991	43.4916	43.5294	50.417
P52788	SMS	0.77346	0.0323256	0.241702	0.971779	0.654211	0.846178	0.877066	0.323128	0.626537	1.13395	0.472983	0.746041	0.902536	0.449344	0.762636	1.25641	0.0686822	0.374108	1712.72	1322.22	1470.74	1334.41	2058.15	1716.66	2059.16	1700.84	1900.95	1846.57	2054.66	1924.12
P52789	HK2	1.29938	0.131975	0.421411	1.47665	0.0942085	0.402134	1.27309	0.182098	0.484374	0.979772	0.871826	0.949365	0.862151	0.460612	0.765765	1.13643	0.515213	0.781621	735.843	790.357	588.316	822.27	674.183	575.29	703.578	668.577	1030.84	432.964	575.542	618.825
P52815	MRPL12	1.14448	0.17248	0.472501	1.13957	0.315886	0.642999	1.55854	0.0220289	0.251849	1.36179	0.0526081	0.330781	1.36765	0.0800106	0.445984	0.99571	0.928019	0.976162	1881.66	1922.14	1651.25	2562.57	2839.23	2026.8	1964.51	1505.7	1961.43	1678.73	1705.89	1381.76
P52823	STC1	0.725357	0.235056	0.529315	1.53852	0.483526	0.756116	3.85432	0.00171209	0.123371	5.31369	0.00424915	0.148489	2.50522	0.0707422	0.435716	2.12105	0.216367	0.559167	540.163	482.337	244.542	2603.35	2512.79	1616.53	1086.35	1239.43	361.682	580.734	674.856	491.193
P52888	THOP1	0.759191	0.0375988	0.258357	0.590708	0.0403356	0.32023	1.23052	0.150531	0.452529	1.62084	0.00748469	0.175427	2.08313	0.015591	0.304835	0.778075	0.181574	0.525373	150.124	139.563	129.862	265.089	216.462	198.469	113.145	135.828	77.4679	195.124	200.734	156.768
P52907	CAPZA1	1.03599	0.606755	0.796051	1.01812	0.703765	0.87329	0.91152	0.373791	0.669334	0.879853	0.25399	0.580908	0.895298	0.267063	0.618199	0.982749	0.772909	0.923539	5491.79	4920.55	4698.52	4272.22	3827.71	5195.41	4791.3	5146.26	4912.61	4825.14	5237.24	4523.52
P52926	HMGA2	0.984769	0.956762	0.981322	1.23345	0.460507	0.74123	1.01597	0.786899	0.905733	1.03169	0.764418	0.892266	0.823683	0.39355	0.72482	1.25253	0.393949	0.700496	1453.35	1946.88	2532.91	2022.31	2230.27	1868.57	1934.69	2151.9	3344.86	1281.88	1819.42	2923.61
P52943	CRIP2	0.803672	0.185649	0.480977	0.898153	0.1859	0.518614	0.735443	0.055564	0.316103	0.915103	0.655952	0.841232	0.818839	0.134249	0.514754	1.11756	0.418515	0.716181	2451.31	2294.26	1584.37	2354.38	1701.81	1736.35	2221.73	2318.27	2534.09	2355.44	2706.35	2814.48
P52948	NUP98	0.729978	0.341212	0.620245	0.821185	0.520879	0.775382	0.603592	0.155231	0.458473	0.826863	0.580622	0.804568	0.735025	0.357905	0.696995	1.12494	0.708723	0.89704	169.343	83.3036	164.804	81.4823	169.813	93.8792	195.865	99.1204	174.623	124.43	216.192	231.245
P53004	BLVRA	0.950173	0.977962	0.989438	1.27202	0.338238	0.65703	1.34558	0.254083	0.556875	1.41614	0.0865889	0.389033	1.05783	0.642479	0.852125	1.33873	0.146993	0.504423	282.989	462.901	363.714	570.159	551.707	449.488	496.304	572.205	416.948	385.595	229.326	552.871
P53007	SLC25A1	0.973256	0.746541	0.880553	1.14738	0.278347	0.608478	0.915603	0.524548	0.776214	0.940762	0.708686	0.869429	0.797996	0.264099	0.616625	1.17891	0.30517	0.635215	822.006	1025.57	1155.33	675.067	1056.49	1093.47	1419.49	1036.46	1084.2	1016.11	1086.22	983.099
P53041	PPP5C	0.786583	0.0904758	0.368006	1.09341	0.787691	0.912533	0.729242	0.268713	0.56784	0.927101	0.634152	0.83401	0.666944	0.266835	0.618199	1.39007	0.214515	0.557628	279.681	215.594	248.754	206.074	357.764	125.952	482.308	265.231	286.716	299.604	281.992	364.304
P53365	ARFIP2	0.932826	0.929187	0.969337	0.753756	0.434708	0.723316	0.690274	0.25399	0.556875	0.739982	0.0447789	0.310425	0.915779	0.859882	0.93861	0.808035	0.340548	0.664907	534.333	405.686	517.742	321.356	376.727	380.633	264.503	353.126	560.293	726.845	323.524	512.366
P53367	ARFIP1	1.01442	NA	NA	0.935893	0.948293	0.982759	0.456006	0.0849886	0.367048	0.449521	NA	NA	0.487241	0.0388313	0.370296	0.922585	NA	NA	197.768	NA	165.135	76.1393	113.855	54.705	211.452	150.072	140.69	237.154	100.483	198.978
P53384	NUBP1	1.46207	NA	NA	1.58057	NA	NA	1.42805	NA	NA	0.976737	0.721344	0.872347	0.903506	NA	NA	1.08105	NA	NA	73.6013	66.3497	71.265	61.2635	69.2116	75.8272	NA	NA	76.1118	15.0005	81.3089	NA
P53396	ACLY	0.832381	0.0783297	0.351465	0.926365	0.371239	0.682583	0.882005	0.152441	0.454266	1.05962	0.259496	0.586843	0.952113	0.264115	0.616625	1.11291	0.0999756	0.43017	1752	1657.65	1527.57	1803.09	1750.76	1677.71	1859.78	1723.32	1911.58	1949.25	2216.09	1766.11
P53582	METAP1	0.953084	0.448733	0.699209	1.1185	0.0785087	0.378597	0.932545	0.357923	0.661513	0.97845	0.694714	0.860871	0.833748	0.0184561	0.319359	1.17356	0.00538262	0.146715	564.67	612.72	561.695	517.055	606.27	578.284	678.941	671.387	690.587	637.604	635.644	551.445
P53597	SUCLG1	1.3944	0.264792	0.549332	1.02936	0.914187	0.968207	0.490916	0.0217525	0.251104	0.352062	0.00484033	0.160344	0.476915	0.0175038	0.314553	0.738208	0.298194	0.629689	872.952	478.531	739.582	247.556	241.575	247.054	661.009	527.354	355.277	624.558	337.062	537.993
P53611	RABGGTB	0.991557	0.797825	0.905052	0.840449	NA	NA	0.32107	0.129731	0.436968	0.323804	0.0533604	0.330781	0.382022	NA	NA	0.847606	NA	NA	107.636	85.4415	178.453	18.746	73.6551	27.902	126.694	NA	83.2466	84.7742	55.8685	234.051
P53618	COPB1	1.39591	0.0043682	0.11756	1.19204	0.201889	0.531996	0.953507	0.516585	0.769699	0.683072	0.000142871	0.0488375	0.799892	0.0956559	0.470871	0.853956	0.156995	0.511466	2583.91	2541.87	2599.76	1694.61	1848.63	1733.85	2398.39	2398.43	1800.44	1738.98	1732.42	2063.01
P53621	COPA	1.34045	0.00115852	0.0996244	1.22844	0.00162606	0.155091	1.22929	0.0164014	0.221633	0.917071	0.154789	0.476357	1.00069	0.980037	0.9959	0.916435	0.0243526	0.261149	2193.9	2135.29	2024.39	1775.08	2008	2043.6	1947.31	1960.2	1915.13	1587.18	1504.84	1647.86
P53680	AP2S1	0.994261	0.914595	0.96148	1.1301	0.76116	0.901276	0.853366	0.377055	0.67315	0.858292	0.613059	0.824447	0.755122	0.383361	0.721102	1.13663	0.726766	0.90031	680.898	492.096	336.403	465.866	420.729	408.907	526.247	820.125	369.247	618.832	513.206	386.071
P53701	HCCS	2.11311	0.156859	0.451729	2.3464	0.105067	0.42023	1.37539	0.414819	0.70058	0.650885	0.242909	0.57472	0.586172	0.104756	0.476203	1.1104	0.631738	0.850431	340.856	446.988	214.085	298.831	221.178	132.132	305.853	472.415	334.274	299.041	53.9738	121.134
P53801	PTTG1IP	1.69335	0.191592	0.486644	1.97348	0.240408	0.563468	1.33117	0.0737316	0.350667	0.786116	0.601167	0.814687	0.674528	0.542953	0.805739	1.16543	0.842728	0.951981	858.58	350.751	399.381	509.752	387.155	367.727	893.533	250.347	730.963	307.581	351.332	291.105
P53985	SLC16A1	1.32283	0.380365	0.649657	1.12049	0.680623	0.859598	1.37477	0.373194	0.669273	1.03927	0.91131	0.966468	1.22693	0.467252	0.770534	0.847047	0.471847	0.74841	1163.98	765.86	1000.54	1142.38	1203.61	699.462	1118.94	827.978	535.249	1064.61	835.59	315.04
P53990	IST1	0.695321	0.473188	0.714849	0.727427	0.545095	0.791087	0.472455	0.117644	0.416405	0.679478	0.146534	0.46652	0.649488	0.0402665	0.373254	1.04617	0.78368	0.929837	399.394	241.416	218.753	175.892	218.461	189.701	297.893	236.509	364.851	244.881	298.652	692.677
P53992	SEC24C	0.860052	0.263523	0.548546	1.07378	0.367954	0.681763	0.994726	0.888263	0.957955	1.15659	0.456429	0.737392	0.926377	0.56104	0.809686	1.24851	0.159595	0.511466	318.668	285.062	429.213	421.655	466.857	306.176	381.951	463.681	444.002	412.891	373.434	414.698
P53999	SUB1	1.11261	0.237525	0.530608	1.05604	0.449834	0.733216	1.04258	0.503999	0.762857	0.937059	0.371226	0.678802	0.98726	0.820206	0.9284	0.949151	0.502739	0.77203	20661.5	17547.1	20817.4	17497.7	19257.4	18555.6	17189.9	19348.8	19485.9	19455.4	16244.6	17351.7
P54105	CLNS1A	1.67444	NA	NA	1.96432	NA	NA	2.005	NA	NA	1.19742	NA	NA	1.02071	NA	NA	1.17312	NA	NA	NA	258.527	NA	184.723	602.119	141.852	252.517	NA	354.05	NA	182.338	126.455
P54136	RARS1	1.39081	0.0107327	0.165491	1.39063	0.00370601	0.162795	1.31441	0.0152054	0.218408	0.94507	0.494033	0.758784	0.94519	0.359341	0.698519	0.999874	0.97295	0.993038	1371.22	1605.33	1344.68	1339.72	1258.67	1485.48	1406.86	1391.55	1522.27	1132.42	1002.26	972.32
P54577	YARS1	1.00263	0.941502	0.975444	1.29208	0.0927441	0.400898	1.28398	0.15348	0.455814	1.28061	0.109447	0.418079	0.993731	0.9233	0.97223	1.28869	0.0456743	0.336721	840.92	728.365	886.807	1007.9	1252.46	884.939	1063.25	932.271	1169.62	956.666	814.408	678.572
P54578	USP14	1.31144	0.583459	0.781615	0.983387	0.97304	0.988336	1.24417	0.517829	0.770587	0.948705	0.985616	0.99526	1.26519	0.482846	0.776045	0.749851	0.556239	0.809045	314.444	159.505	462.566	427.402	226.162	234.913	243.047	319.12	140.08	282.998	296.698	134.414
P54619	PRKAG1	0.561025	0.0894018	0.36612	2.0717	NA	NA	0.588301	NA	NA	1.04862	NA	NA	0.28397	NA	NA	3.69271	NA	NA	37.1599	38.4542	75.6569	NA	31.2836	74.4667	261.296	NA	111.104	69.1285	85.494	115.011
P54709	ATP1B3	1.25732	0.0128859	0.180853	1.21656	0.140359	0.453959	1.0742	0.592584	0.817374	0.854358	0.205487	0.537172	0.882979	0.420961	0.747153	0.967586	0.722405	0.900112	4613.89	3988.03	4327.35	3378.98	3211.94	4455.3	4720.45	3420.91	4368.81	3649.03	3360.83	3273.34
P54725	RAD23A	2.39536	NA	NA	1.68352	NA	NA	1.25912	NA	NA	0.525649	NA	NA	0.747909	NA	NA	0.702825	NA	NA	NA	210.014	NA	172.66	79.0217	79.4995	NA	NA	147.603	NA	85.9851	89.3656
P54727	RAD23B	1.03076	0.800871	0.907654	1.08199	0.459863	0.740686	1.10188	0.254017	0.556875	1.069	0.436805	0.720295	1.01838	0.771374	0.902699	1.0497	0.650907	0.861622	4960.99	5885.87	6530.9	5931.14	6179.27	6466.4	6218.52	6678.33	5344.65	4864.83	6191.89	5802.5
P54819	AK2	0.742606	0.197801	0.49131	0.996806	0.973324	0.988336	0.964872	0.596265	0.819606	1.29931	0.237249	0.567934	0.967964	0.541903	0.805739	1.34231	0.195099	0.54143	5677.54	2796.64	4842.84	5881.26	5324.13	6097.51	6002.47	5638.11	6234.98	6010.68	6434.13	5488.03
P54886	ALDH18A1	0.815974	0.0280263	0.232141	1.25021	0.00775962	0.193271	0.897743	0.412366	0.699434	1.10021	0.617963	0.827239	0.718074	0.0694785	0.434196	1.53217	0.00330801	0.126061	499.793	468.003	567.427	454.804	515.907	718.356	726.408	824.999	800.812	599.832	632.455	649.173
P54920	NAPA	1.17509	0.222679	0.516376	0.703941	0.229973	0.555578	1.04025	0.542625	0.788149	0.885251	0.317686	0.628983	1.47775	0.192683	0.573062	0.599053	0.135288	0.487955	519.792	714.476	572.571	525.225	567.614	506.668	456.126	184.342	441.924	502.425	471.868	563.324
P55010	EIF5	1.32216	0.00535509	0.118599	0.852711	0.0313864	0.299722	0.899134	0.299496	0.598346	0.680049	0.0138649	0.213259	1.05444	0.642857	0.852125	0.644937	0.000751233	0.0766686	2415.89	2386.86	2164.05	1369.73	1843.98	1524.06	1416.66	1582.26	1494.23	1887.63	1705.7	1675.93
P55036	PSMD4	0.717339	0.117083	0.408844	0.777863	0.231788	0.555772	0.703376	0.084777	0.367048	0.980535	0.940593	0.979723	0.904241	0.695491	0.866793	1.08437	0.757671	0.918625	901.729	1390.36	1426.13	1490.76	947.231	1207.86	1526.9	1574.34	930.698	1785.25	1952.12	1445.99
P55039	DRG2	0.98979	0.675619	0.840472	1.39375	0.0665363	0.36124	0.758258	0.344455	0.645085	0.76608	0.752709	0.885119	0.54404	0.146273	0.524751	1.40813	0.349172	0.670465	68.1915	121.013	20.3979	25.9464	102.896	31.7303	84.9128	119.282	90.9539	65.4815	64.0774	82.2061
P55060	CSE1L	1.61608	0.296067	0.579179	2.27813	0.0808765	0.38269	1.18185	0.032679	0.275128	0.731307	0.539678	0.789155	0.518783	0.146361	0.524751	1.40966	0.464074	0.742098	7647.23	3139.81	2885.51	3314.85	3157.71	3526.25	3210.72	6850.62	9212.25	2591.51	2934.19	2934.6
P55061	TMBIM6	1.20609	0.116284	0.407416	1.70153	0.0175632	0.250165	1.14946	NA	NA	0.953051	NA	NA	0.67555	NA	NA	1.41078	0.0455251	0.336721	111.992	130.517	127.849	127.266	108.047	NA	181.086	201.017	140.39	97.6122	90.1592	119.302
P55072	VCP	1.16742	0.0262085	0.227141	0.99043	0.864901	0.952523	1.13804	0.0417628	0.296306	0.974838	0.648372	0.839882	1.14904	0.183694	0.563022	0.848393	0.13397	0.487609	8369.54	7447.23	8275.58	8184.38	8014.75	7287.01	7199.06	5748.46	7492.26	7055.68	7040.27	6541.33
P55081	MFAP1	1.11795	0.608966	0.798503	0.824012	0.492891	0.760425	1.16183	0.636681	0.840192	1.03925	0.955635	0.983855	1.40997	0.370581	0.705376	0.737072	0.358147	0.678725	80.1262	120.03	126.899	162.336	84.0961	93.4601	86.079	36.169	118.815	123.422	76.9369	92.1897
P55084	HADHB	0.928563	0.544203	0.75849	0.755988	0.0652926	0.359317	0.5133	0.00127715	0.123371	0.55279	0.00428391	0.148489	0.67898	0.0155824	0.304835	0.814148	0.179281	0.523062	1229.87	1017.96	1398.02	622.251	712.075	681.068	845.687	1137.67	984.908	1142.27	1320.32	1463.75
P55145	MANF	0.972351	0.847309	0.931847	1.37104	0.30133	0.630479	1.13911	0.813992	0.922628	1.1715	0.709769	0.869429	0.830833	0.533756	0.80297	1.41003	0.300352	0.632091	1495.89	1205.4	3140.53	1161.32	2663.69	3018.65	1880.51	3072.02	3284.58	1250.64	2324.12	2433.16
P55196	AFDN	1.69274	0.187731	0.482815	1.82287	0.143435	0.455373	0.96087	0.986634	0.994159	0.567644	0.100792	0.40472	0.527119	0.0710514	0.436306	1.07688	0.833151	0.94812	37.4074	16.7741	23.8199	14.0674	13.2542	16.9553	18.7101	40.9859	24.3021	9.1974	17.5316	19.3511
P55209	NAP1L1	0.814949	0.0806078	0.35347	0.759134	0.0368788	0.313713	0.792117	0.0554043	0.315951	0.971983	0.471082	0.745821	1.04345	0.349164	0.689303	0.93151	0.163899	0.516698	13400.4	12382.8	12391.3	12963.4	12151	11990.5	11475.7	11443.8	12640.3	15337.9	17950.8	13553.9
P55210	CASP7	0.0666047	NA	NA	0.109471	NA	NA	0.180504	NA	NA	2.71008	NA	NA	1.64887	NA	NA	1.64359	NA	NA	NA	8.89845	9.11391	NA	9.4743	39.3406	6.79465	NA	22.8104	NA	NA	135.218
P55263	ADK	1.26842	0.126171	0.413265	1.22741	0.162503	0.489536	1.62196	0.0641087	0.331026	1.27873	0.181715	0.510503	1.32145	0.134586	0.514754	0.967669	0.276545	0.613834	1330.58	1221.92	1265.54	1354.44	1427.97	2099.82	1214.87	1242.2	1237.52	1119.34	763.176	1127.57
P55265	ADAR	1.05102	0.619393	0.804744	0.90102	0.433699	0.722632	1.02033	0.798931	0.913107	0.970797	0.606844	0.819222	1.13241	0.068959	0.433254	0.857281	0.0426421	0.33397	376.04	416.983	426.485	382.504	423.32	378.072	345.098	328.971	371.393	359.437	467.837	333.035
P55327	TPD52	1.3376	0.282744	0.567736	1.30424	0.135142	0.451722	1.54518	0.042875	0.298119	1.15519	0.403853	0.701048	1.18474	0.0826477	0.447387	0.975059	0.988359	0.994312	2462.7	1851.36	1340.88	1945.31	2319.84	2267.37	1811.27	1698.51	2004.13	1236.92	1836.9	1153.85
P55735	SEC13	1.12949	0.100593	0.381711	1.01594	0.893861	0.962418	1.11357	0.38385	0.678154	0.985904	0.855345	0.941632	1.09609	0.509434	0.79582	0.89947	0.281092	0.614596	3327.21	3267.48	3799.42	3786	3671.3	2790.3	3536.99	2742.45	3069.75	2970.33	3259.03	2973.11
P55769	SNU13	1.11025	0.301895	0.584422	1.12478	0.344759	0.662374	1.25335	0.0770432	0.357829	1.12889	0.25546	0.581762	1.1143	0.364312	0.701086	1.01309	0.932945	0.977392	3219.69	2666.09	3144.78	3842.39	3041.91	3310.24	3578.97	2744.01	2825.83	2364.29	2874.12	2895.43
P55786	NPEPPS	1.02415	0.663706	0.83317	1.10088	0.212711	0.539019	0.961511	0.483887	0.747903	0.93884	0.105883	0.412962	0.873404	0.0470225	0.39878	1.07492	0.249904	0.594886	2460.97	2682.25	2654.14	2473.03	2470.11	2377.33	2621.29	2715.3	3044.95	2667.93	2638	2307.58
P55795	HNRNPH2	0.952319	0.685948	0.84743	0.741577	0.184022	0.518614	0.824153	0.0662197	0.332918	0.865417	0.844889	0.936187	1.11135	0.510323	0.795934	0.778706	0.591188	0.825173	338.853	485.333	909.319	525.405	501.262	473.538	430.643	609.272	309.977	525.687	648.617	645.996
P55809	OXCT1	1.57406	0.248948	0.539747	1.51612	0.0124336	0.229934	1.61491	0.157308	0.460199	1.02595	0.889478	0.956733	1.06516	0.95605	0.983411	0.963191	0.891888	0.968101	228.468	467.841	194.746	181.994	372.211	359.976	283.822	281.299	293.135	189.384	219.839	156.864
P55884	EIF3B	1.10273	0.378141	0.647588	0.938803	0.411146	0.705127	0.82366	0.0252019	0.257518	0.746926	0.0241793	0.255968	0.877351	0.0471553	0.39878	0.851343	0.15769	0.511466	2632.62	2417.15	2011.51	1769.04	1706.1	1799.12	2075.45	1836.45	2099.67	2202.5	2281.24	1919.7
P55957	BID	1.39696	NA	NA	0.828451	NA	NA	0.742306	NA	NA	0.531374	NA	NA	0.896017	NA	NA	0.59304	NA	NA	NA	480.191	721.213	318.526	253.012	386.055	251.846	460.635	NA	51.8009	808.215	NA
P56134	ATP5MF	0.692073	0.275963	0.562943	1.12288	0.165382	0.49316	1.00059	0.973483	0.99141	1.44579	0.283121	0.604302	0.891088	0.260926	0.616625	1.62249	0.19634	0.54258	2124.35	2218.82	672.909	2167.96	2770.92	2313.3	2926.74	2449.07	2762.76	2288.22	2333.36	2626.33
P56182	RRP1	0.67132	NA	NA	0.778739	0.609057	0.825614	1.46495	0.341273	0.642077	2.1822	NA	NA	1.88119	0.15127	0.529511	1.16001	NA	NA	40.2546	NA	37.6662	58.4113	128.623	68.0236	39.2069	69.2882	27.0885	96.4247	37.2188	40.4631
P56192	MARS1	0.913053	0.180588	0.476828	1.02919	0.964642	0.987796	0.901313	0.180117	0.481799	0.987142	0.773867	0.897711	0.875747	0.520743	0.799094	1.1272	0.564419	0.812999	549.925	594.783	566.495	519.947	586.311	582.941	587.855	501.695	839.315	681.167	619.922	573.064
P56211	ARPP19	1.26146	NA	NA	1.87857	NA	NA	0.994902	NA	NA	0.788689	NA	NA	0.529605	NA	NA	1.4892	NA	NA	62.8631	339.239	NA	NA	112.105	205.029	184.958	413.854	NA	111.234	182.18	184.724
Q5VTU8	ATP5F1EP2	1.83593	NA	NA	2.38384	NA	NA	2.54025	NA	NA	1.38363	0.717638	0.871064	1.06562	0.87328	0.9458	1.29844	0.31871	0.645498	2268.1	3463.54	1949.22	1243.02	5389.88	3994.6	3346.89	4201.16	2425.06	1587.47	1201.62	NA
P56385	ATP5ME	1.17352	NA	NA	1.27589	NA	NA	1.15151	NA	NA	0.981242	0.942646	0.980034	0.902516	0.439221	0.757288	1.08723	0.52097	0.783835	1883.11	1201.71	1188.79	1249.42	1134.2	1809.83	1586.96	1565.44	1493.99	NA	1213.9	NA
P56537	EIF6	0.836764	0.107456	0.393625	0.745773	0.0739134	0.367476	1.2741	0.0704166	0.343136	1.52265	0.0309864	0.269461	1.70842	0.0264239	0.352478	0.891258	0.46667	0.744808	4475.6	5901.66	5736.07	8974.26	6722.9	8837.75	4285.44	6058.53	4017.18	6393.28	6629.46	6233.98
P56545	CTBP2	2.4247	0.0873222	0.364698	2.17266	0.111367	0.42506	2.4608	0.0838077	0.367048	1.01489	0.924895	0.971061	1.13262	0.469131	0.770534	0.896051	0.530699	0.792848	380.209	264.557	274.798	248.102	363.078	322.076	277.501	224.035	322.441	222.771	45.556	110.922
P56556	NDUFA6	NA	NA	NA	NA	NA	NA	NA	NA	NA	5.56152	NA	NA	2.02931	0.211773	0.585725	2.7406	NA	NA	NA	NA	20.2145	165.94	115.675	55.6563	115.215	25.5143	25.4704	NA	NA	NA
P56557	TMEM50B	1.26957	NA	NA	1.53056	0.0107049	0.224921	1.47213	0.00181194	0.123371	1.15955	NA	NA	0.961821	0.764104	0.89856	1.20558	NA	NA	69.8897	NA	NA	80.8569	88.058	74.2073	70.2178	87.1104	95.4446	56.7818	54.7947	53.5737
P56945	BCAR1	0.808742	0.206414	0.501216	1.06908	0.467332	0.745756	1.05675	0.930356	0.973333	1.30666	0.592579	0.810637	0.988465	0.7651	0.89856	1.3219	0.0995177	0.43017	249.042	164.506	232.723	269.99	426.674	147.789	291.858	258.992	303.459	306.348	249.82	242.939
P57076	CFAP298	1.05765	0.521557	0.743234	0.774055	NA	NA	1.12526	NA	NA	1.06393	NA	NA	1.45372	NA	NA	0.731865	NA	NA	57.294	48.8978	59.2356	64.6617	52.6734	NA	NA	45.2985	35.4152	50.0147	57.6569	48.7392
P57088	TMEM33	1.46245	0.0248275	0.221157	1.10429	0.484241	0.756744	1.126	0.159937	0.462628	0.769942	0.07024	0.367789	1.01967	0.814282	0.926932	0.755093	0.114096	0.447824	2787.25	3846.35	3355.05	2549.38	2773.71	2367.59	3064.36	2191.1	2286.9	2137.79	2174.2	2518.09
P57678	GEMIN4	1.99694	NA	NA	0.892437	NA	NA	1.30184	0.840146	0.936647	0.651919	NA	NA	1.45875	NA	NA	0.446902	NA	NA	19.991	24.2845	NA	24.4566	14.2428	4.59667	9.89342	NA	NA	16.827	9.15041	7.28015
P57721	PCBP3	1.24505	0.0835819	0.357109	1.03988	0.77478	0.90858	0.991795	0.923554	0.971656	0.79659	0.126493	0.435994	0.953755	0.737764	0.889117	0.835214	0.148987	0.506016	315.346	266.735	274.118	221.614	274.157	186.268	281.982	223.747	209.381	241.956	252.224	193.502
P57740	NUP107	0.964495	0.850214	0.934191	0.29172	0.0192088	0.259355	1.2148	0.8712	0.9512	1.25952	0.794037	0.907403	4.16426	0.0513732	0.407775	0.302459	0.0273392	0.271965	43.5662	72.6097	85.2729	79.8049	35.4145	138.509	12.8161	14.0841	34.0298	59.993	91.8413	57.0302
P58107	EPPK1	0.99954	0.97418	0.987121	1.25976	0.00230646	0.155091	1.15784	0.00636345	0.159922	1.15837	0.0343642	0.285575	0.919095	0.0142436	0.300909	1.26034	0.0100049	0.192642	1427.59	1224.63	1384.59	1541.44	1559.28	1575.42	1746.16	1635.17	1706.43	1417.35	1329.59	1291.72
P58546	MTPN	1.14785	0.0654398	0.328187	1.03137	0.873034	0.954294	0.855146	0.163547	0.467077	0.744999	0.0297274	0.267004	0.829134	0.263704	0.616625	0.898527	0.369938	0.68626	3841.07	3765.97	4201.32	2787.24	3426.54	2583.43	2829.97	3631.12	4149.04	3178.59	3412.91	3695.9
P59998	ARPC4	0.960379	0.705449	0.857288	1.14334	0.187914	0.518614	0.918931	0.256923	0.557957	0.956842	0.791045	0.904629	0.803722	0.0375288	0.370036	1.19051	0.224384	0.566565	3055.74	4353.67	3215.18	3572.42	3218.39	3375.24	3698.81	4457.07	4492.84	3815.93	3945.43	3301.55
P60002	ELOF1	1.14255	0.533158	0.750482	1.2963	NA	NA	0.624259	NA	NA	0.546373	NA	NA	0.481569	NA	NA	1.13457	NA	NA	2758.88	1762.44	2425.67	1265.22	NA	NA	NA	2442.43	2812.13	2651.21	1905.25	1523.79
P60033	CD81	1.43807	0.0258036	0.224898	1.196	0.374574	0.683513	1.31363	0.0160999	0.221633	0.913465	0.479111	0.748298	1.09835	0.522976	0.799345	0.831669	0.332497	0.6594	1986.97	2751.29	2386.51	2308.11	2255.58	1944.54	2389.35	2100.85	1435.25	1552.01	1617.27	1785.12
P60059	SEC61G	0.945027	0.813441	0.915026	1.10389	0.511546	0.770989	1.06029	0.779928	0.902516	1.12197	0.552224	0.795459	0.960504	0.744255	0.891568	1.1681	0.171595	0.519297	890.442	824.735	1024.43	1088.91	1220.38	764.459	1049.9	1200.84	949.404	737.354	944.908	1216.71
P60174	TPI1	1.00743	0.892058	0.956053	1.10131	0.20613	0.535494	1.00726	0.850053	0.940821	0.999834	0.992445	0.997862	0.914608	0.272358	0.62443	1.09318	0.297553	0.629689	56555.1	61478.5	53631.7	60085.1	57438.9	54112.9	60733.2	56953.1	69975.2	57884.7	56095.7	56418.5
P60228	EIF3E	1.28626	0.0977479	0.378147	0.827855	0.196805	0.526507	0.8242	0.199343	0.502323	0.640773	0.0097651	0.198323	0.995585	0.957881	0.984466	0.643614	0.00827515	0.178239	2192.21	1749.89	1930.78	1293.88	1089.23	1380.06	1150.23	1211.74	1417.9	1768.13	1252.82	1544.91
P60468	SEC61B	1.64332	0.215521	0.509755	1.78035	0.375564	0.684803	2.16153	0.100989	0.395667	1.31535	0.115775	0.419866	1.2141	0.455103	0.765765	1.08339	0.874005	0.961337	2011.31	1274.52	1588.37	1945.06	2371.25	2094.96	658.881	1647.12	2974.66	519.733	1989.24	457.103
P60510	PPP4C	1.38683	0.278307	0.564483	1.11436	0.6113	0.826446	0.89171	0.660959	0.852827	0.642984	0.181991	0.510696	0.800202	0.3665	0.703192	0.803527	0.430032	0.720961	324.583	282.98	173.425	173.188	218.627	110.348	266.722	177.376	183.448	131.48	196.78	234.885
P60602	ROMO1	2.17362	0.00203087	0.106036	1.37177	0.0751024	0.370301	1.51174	0.0140002	0.214568	0.695494	0.00239046	0.129615	1.10204	0.317424	0.663381	0.631098	0.0099359	0.192642	788.246	881.059	926.79	602.983	624.635	577.951	646.868	502.237	489.285	371.182	345.084	478.098
P60604	UBE2G2	0.532801	0.12338	0.410902	0.615622	NA	NA	0.737659	NA	NA	1.38449	NA	NA	1.19823	NA	NA	1.15544	NA	NA	186.569	519.711	176.778	465.36	NA	349.698	334.514	NA	345.702	403.293	608.781	645.313
P60660	MYL6	0.944197	0.250051	0.540398	0.942689	0.371848	0.682632	1.05451	0.471964	0.743231	1.11683	0.15664	0.476357	1.11861	0.213088	0.585725	0.998402	0.955161	0.987451	17820.4	18677.2	16967.9	18858.1	18682.6	22171	19641.3	16718	17020.7	17908.7	18708.3	20008.2
P60709	ACTB	0.951684	0.326985	0.608871	0.89321	0.190742	0.52308	0.84746	0.025303	0.257518	0.890485	0.093744	0.400226	0.948781	0.568503	0.809686	0.938557	0.438822	0.723677	292124	282021	318075	281197	267521	245790	282353	310394	244653	313301	326756	297460
P60842	EIF4A1	0.937365	0.13466	0.424374	0.924386	0.170003	0.497852	0.830226	0.00926907	0.19335	0.885702	0.00764056	0.17614	0.898138	0.0586713	0.416839	0.986154	0.695055	0.887448	22767.1	23210.2	22409.8	19414.8	20182.7	20973.2	20986.6	23403.4	23050.2	22971.7	24275	25710.1
P60866	RPS20	0.918086	0.393832	0.661422	0.691416	0.0956862	0.406288	0.735757	0.0759731	0.356036	0.801403	0.21202	0.543522	1.06413	0.739142	0.889714	0.753106	0.196398	0.54258	16985.9	14025.9	12647.8	12446.8	13616.5	8925.56	7921.56	14710	10248.7	15287.8	17173.6	15093.6
P60891	PRPS1	1.17329	0.237526	0.530608	0.988592	0.976064	0.988336	0.694966	0.0460953	0.30711	0.592324	0.00598743	0.160344	0.702986	0.0167234	0.312001	0.842583	0.104667	0.433545	2049.64	1658.74	1739.09	1162.88	921.195	1142.6	1644.02	1556.67	1389.25	1483.82	1309.51	1849.58
P60900	PSMA6	1.1515	0.399969	0.663175	0.901874	0.639796	0.839427	0.985217	0.995237	0.997755	0.855595	0.208259	0.538933	1.09241	0.491481	0.781384	0.783217	0.101912	0.430912	4059.36	4855.76	3832.57	4108.1	3644.73	3154.03	3732.34	3500.8	2751.07	4089.22	4311.16	2670.13
P60903	S100A10	0.578404	0.000564692	0.0851979	0.68957	0.0525574	0.350812	0.504792	0.000293248	0.0774825	0.872734	0.0156605	0.218833	0.732039	0.0949613	0.470871	1.1922	0.303257	0.633555	47125.3	48893.7	45628.2	41164.1	43175.5	39280.7	45927.5	51482.9	71460.8	76848.9	77948.4	90096.2
P60953	CDC42	1.24064	0.153788	0.451226	1.29549	0.100958	0.414029	1.19787	0.257515	0.558223	0.96553	0.61816	0.827239	0.924651	0.292463	0.639849	1.04421	0.186666	0.531356	6135.47	6582.73	6068.92	6169.01	5300.21	6670.31	6622.05	6590.99	6404.66	3864.73	5930.23	5348.16
P60981	DSTN	1.42988	0.0162157	0.189951	1.07121	0.411518	0.705127	0.954735	0.682666	0.860451	0.667704	0.0196076	0.233937	0.891266	0.286368	0.635024	0.749164	0.0151226	0.224437	4052.58	4225.31	3484.53	2281	2476.12	3096.69	2964.93	3118.9	2728.14	2692.79	3090.3	2443.08
P60983	GMFB	1.00104	0.878567	0.948506	1.01684	0.842005	0.943108	0.756766	0.044067	0.301125	0.755982	0.287312	0.606797	0.744235	0.527826	0.800749	1.01578	0.92734	0.976162	990.163	547.974	918.435	508.595	655.42	693.109	1064.77	415.309	1015.27	813.321	782.892	857.814
P61006	RAB8A	1.86226	0.0166691	0.192532	2.19317	0.0995972	0.412885	1.08263	0.976796	0.991914	0.581352	0.154513	0.476357	0.493637	0.195972	0.576964	1.17769	0.802172	0.939794	569.856	441.036	628.713	143.082	403.461	406.645	840.118	774.19	316.642	232.066	345.271	303.102
P61009	SPCS3	1.58125	0.226837	0.521014	1.25868	0.621945	0.831554	1.49194	0.275428	0.574534	0.94352	0.75193	0.885119	1.18532	0.529205	0.801846	0.796003	0.433197	0.722086	530.842	677.305	816.06	546.481	532.18	831.219	242.907	828.791	539.576	294.258	794.362	191.509
P61011	SRP54	1.40698	0.0246707	0.220575	6.04056	0.0541632	0.350812	1.04318	0.664781	0.852972	0.741434	0.030926	0.269461	0.172696	0.0583182	0.416839	4.29328	0.103048	0.431614	329.203	273.003	339.068	236.295	254.869	206.729	1795.23	334.681	1911.24	194.034	245.305	229.665
P61019	RAB2A	1.47361	0.0217396	0.209918	1.29993	0.0726564	0.367476	0.892793	0.569444	0.80528	0.605856	0.0521358	0.330686	0.686801	0.107028	0.476203	0.882141	0.0447492	0.336721	3792.94	4122.05	3974.47	1583.84	2614.54	3004.91	3310.15	3743.84	3434.19	2451.38	2333.76	3283.13
P61020	RAB5B	0.79629	0.527943	0.74718	0.764886	0.417053	0.710197	0.969434	0.982504	0.992521	1.21744	0.440233	0.722712	1.26742	0.202771	0.583187	0.960563	0.948592	0.985584	169.977	128.711	291.541	219.901	305.765	192.901	188.404	174.305	204.242	196.945	369.256	175.022
P61024	CKS1B	0.309063	0.0378704	0.258357	0.327303	NA	NA	0.228896	0.00351407	0.13376	0.740611	0.70332	0.86717	0.699339	NA	NA	1.05902	NA	NA	821.362	209.808	379.597	333.824	461.677	249.329	NA	695.488	300.529	1097.6	1906.2	1560.85
P61026	RAB10	0.931401	0.714416	0.861439	1.2003	0.240264	0.563468	1.02033	0.894152	0.959547	1.09548	0.573324	0.800312	0.850058	0.247968	0.60967	1.28871	0.0565876	0.353691	2546.96	3274.85	2668.36	3802.27	2591.79	2906.72	3606.09	4033.26	3301.99	2506.98	2754.32	3854.18
P62837	UBE2D2	2.00541	0.104887	0.387152	0.790216	0.549273	0.793212	2.7985	0.0492485	0.310396	1.39548	0.0935095	0.400226	3.54144	0.0640122	0.426283	0.394042	0.106792	0.438055	3743.79	3503.99	2956.12	6011.04	3959.22	4269.02	2958.52	725.581	336.663	1527.38	2837.18	723.62
P61081	UBE2M	1.86339	0.0865615	0.364676	1.14736	0.510093	0.77024	1.4993	0.260749	0.562033	0.804609	0.275229	0.598494	1.30674	0.262235	0.616625	0.615738	0.00512139	0.144155	1557.1	1596.71	1256.15	866.228	1591.46	1090.61	857.641	877.874	979.865	1130.4	409.898	826.337
P61086	UBE2K	1.49117	0.0825595	0.355877	1.81187	0.0448076	0.336196	1.58684	0.102034	0.396465	1.06416	0.773269	0.897711	0.875805	0.487329	0.778305	1.21507	0.232254	0.576445	1641.17	1910.32	1585.23	1571.81	1543.27	2351.22	1999.09	2545.24	1697.13	1333.67	785.75	1325.34
P61088	UBE2N	1.09057	0.415624	0.675179	1.19588	0.169723	0.497634	1.13657	0.336181	0.639039	1.04218	0.646933	0.839273	0.950405	0.562407	0.809686	1.09657	0.191752	0.536411	5438.92	5761.97	6069.95	6133.22	5239.11	6627.06	6577.15	5717.32	6644.19	5829.14	5728.31	4279.12
P61106	RAB14	1.16875	0.0923957	0.369277	1.11428	0.449879	0.733216	0.904166	0.261007	0.562033	0.773621	0.0152509	0.218833	0.811437	0.15834	0.533289	0.953396	0.640264	0.855611	3341.28	2901.63	3090.26	2180.03	2516.44	2523.86	2414.25	3021.48	3462.47	2925.08	2386.79	2673.75
P61158	ACTR3	1.10872	0.540337	0.756598	1.04089	0.709313	0.876338	1.21959	0.249743	0.553009	1.1	0.585031	0.806589	1.17168	0.312564	0.659676	0.938823	0.704894	0.89265	4816.93	4074.68	6069.26	4793.5	6779.36	4884.06	5099.49	4824.34	4121.78	3777.21	5126.56	4590.03
P61160	ACTR2	1.06572	0.408017	0.667651	1.0296	0.672537	0.856028	0.73941	0.0671324	0.336086	0.693812	0.0202557	0.234034	0.718151	0.027956	0.35605	0.96611	0.24349	0.587921	6857.45	6488.79	6582.34	3992.41	5538.66	4295.63	6219.1	6391.27	6642.83	7138.97	5951.49	5609.18
P61163	ACTR1A	0.99767	0.923879	0.967149	0.839685	0.279167	0.608478	0.987163	0.867879	0.950774	0.989468	0.963004	0.986247	1.17564	0.393949	0.724977	0.841645	0.392143	0.700496	1704.99	1145.31	1542.8	1529.62	1655.35	1161.86	1104.6	990.764	1602.07	1345.09	1443.75	1614.51
P61165	TMEM258	0.840316	NA	NA	0.930503	NA	NA	1.10155	NA	NA	1.31087	0.142337	0.458497	1.18382	0.263736	0.616625	1.10732	0.460948	0.739487	1490.23	2176.51	1843.95	1945.96	2664.25	2613.6	1742.17	2146.52	2213.44	2294.24	2077.67	NA
P61201	COPS2	1.60347	0.0385205	0.258873	1.10775	0.538171	0.786287	0.843429	0.427054	0.710409	0.526003	0.00170854	0.114163	0.761391	0.0700829	0.434727	0.690845	0.0160247	0.226818	517.995	494.525	575.092	284.686	240.781	309.622	317.078	358.644	421.071	363.764	236.594	389.753
P84077	ARF1	0.494403	0.0764807	0.348128	0.615195	0.0292662	0.295685	0.456019	0.0026895	0.123371	0.922362	0.992937	0.997862	0.74126	0.034762	0.370036	1.24432	0.407801	0.705391	11352.4	4152.42	9220.6	7319.67	7976.23	7509.87	8679.63	11826.3	10260.3	13120.7	18753	18136.8
P61221	ABCE1	0.544262	0.0893484	0.36612	0.683191	0.23275	0.555772	0.709735	0.174438	0.479	1.30403	0.349767	0.658589	1.03885	0.767177	0.899271	1.25526	0.605216	0.832428	344.517	160.432	158.554	209.255	329.015	326.959	206.003	445.876	180.991	304.474	414.185	500.429
P61224	RAP1B	1.25591	0.068273	0.332153	1.12142	0.396377	0.699341	1.07244	0.804582	0.916768	0.853915	0.351168	0.658708	0.956327	0.750533	0.894781	0.892911	0.320223	0.646449	5406.71	6489.6	5777.16	3785.28	6655.16	4651.22	4893.64	6232.18	4655.02	4801.71	5232.84	4037.7
P61225	RAP2B	0.871052	0.643402	0.818823	1.19589	0.396619	0.699341	1.42396	0.733426	0.88301	1.63476	0.555267	0.796907	1.19071	0.97986	0.9959	1.37292	0.255176	0.598153	567.212	495.213	241.289	854.552	220.291	1056.41	565.23	519.23	705.443	324.372	605.483	566.857
P61247	RPS3A	0.994885	0.961476	0.98374	0.897295	0.328362	0.651207	0.936313	0.554321	0.797444	0.941126	0.547293	0.793721	1.04348	0.763502	0.89856	0.901908	0.305666	0.635714	17018.1	14983.5	15160	16910.6	15227.2	12247.2	12288.6	16367.3	13879.5	14051.2	16638.5	16714.4
P61254	RPL26	1.26722	0.0567429	0.305562	1.11993	0.724429	0.882996	1.05114	0.631206	0.836215	0.829489	0.0463478	0.315961	0.938577	0.896851	0.959848	0.883773	0.474413	0.748962	18587.8	17255.9	19241.9	16509.7	13578.6	15604.5	17611.8	20511.9	10559.5	16207.5	12181.9	15080.3
P61289	PSME3	1.08726	0.474195	0.714849	0.877538	0.459139	0.740686	0.733505	0.138122	0.441285	0.674635	0.044211	0.310425	0.835867	0.369415	0.704265	0.807108	0.160446	0.511466	2799.96	2363.91	2549.9	1311.49	1980.57	1911.91	1607.72	2385.8	2232.31	2894.76	2066.35	2133.56
P61313	RPL15	0.897771	0.00535516	0.118599	1.10665	0.567261	0.801564	1.05256	0.560536	0.801401	1.17242	0.108711	0.418079	0.951124	0.817486	0.927116	1.23267	0.2303	0.57332	13710.8	13884.2	13050.1	16983.3	17001.2	13668.6	20172	12749	17180.9	15051.9	14970.7	15250.7
P61353	RPL27	0.72308	0.0530252	0.293899	0.71016	0.0627664	0.358686	0.704274	0.0563808	0.316959	0.973991	0.875617	0.95013	0.991711	0.966595	0.989676	0.982132	0.911559	0.97199	15728	19611.7	12970.6	15402.1	19432.8	12219	18251.4	11852.7	17343	20864.5	22573.5	23373.9
P61421	ATP6V0D1	4.29349	0.00204052	0.106036	1.8765	0.076212	0.371976	2.89298	0.0150028	0.218408	0.673806	0.0695786	0.367453	1.54169	0.146814	0.525349	0.437057	0.00926568	0.189476	529.181	568.868	488.186	477.434	275.495	315.886	247.924	159.272	286.078	174.39	87.0442	108.017
P61513	RPL37A	1.16083	0.52062	0.743181	1.17496	0.457111	0.738223	1.44086	0.172686	0.476044	1.24124	0.240421	0.570015	1.2263	0.216177	0.58894	1.01218	0.911212	0.97199	14810.1	17429.2	11286.4	21102.6	17970.6	14952.6	16013.1	12007.7	16035	16184.1	13527.5	7783.78
P61586	RHOA	1.14192	0.243792	0.538048	0.9521	0.584492	0.81344	0.898507	0.204921	0.507183	0.786839	0.0443955	0.310425	0.943711	0.426185	0.750398	0.833771	0.123084	0.465893	15230	18236.2	14216.4	13209.2	11779	12530.3	11862.1	14047.9	13846.5	12758.3	15600.3	13398
P61587	RND3	9.2862	NA	NA	1.95122	NA	NA	2.93939	NA	NA	0.316533	0.000121049	0.0488375	1.50644	0.06531	0.429558	0.210121	0.00073639	0.0766686	472.372	555.141	547.401	177.388	147.556	173.568	147.322	97.2316	86.3677	35.2507	NA	77.8141
P61604	HSPE1	1.02048	0.744982	0.880553	1.00488	0.923435	0.973705	0.943091	0.471647	0.743231	0.924167	0.0355578	0.288804	0.938511	0.20659	0.585725	0.984716	0.725341	0.900135	29733.4	29943.2	28072.7	26295.9	27665.1	27133.9	29981.7	26627	29799.4	25649.3	28069.1	32270.1
P61619	SEC61A1	0.987659	0.929795	0.969337	1.02328	0.986125	0.991739	1.2755	0.641487	0.843441	1.29143	0.628378	0.831608	1.24648	0.667577	0.860606	1.03606	0.934314	0.977392	1291.36	1346.96	1318.58	2598.36	885.694	1626.01	784.75	1549.29	1765.55	1426.36	1655.17	924.807
P61758	VBP1	0.711142	0.176279	0.475579	0.765065	0.332509	0.653655	0.924734	0.701407	0.869625	1.30035	0.413303	0.708156	1.2087	0.55161	0.808573	1.07583	0.929567	0.976479	1064.43	597.9	728.912	1095.13	1355.21	659.114	616.254	1345.31	610.993	1413.32	1048.29	900.932
P61764	STXBP1	1.27884	NA	NA	2.06804	NA	NA	1.33165	NA	NA	1.0413	NA	NA	0.643919	NA	NA	1.61713	0.0947597	0.420443	20.873	13.6757	16.1762	NA	17.6066	NA	36.5653	25.384	20.0794	NA	NA	13.2216
P61769	B2M	1.65961	0.119407	0.409523	1.47349	0.220857	0.549258	1.7952	0.0827602	0.367048	1.0817	0.396211	0.698633	1.21833	0.195544	0.576964	0.887852	0.434358	0.722086	16199.1	20313.9	16293.9	17465.2	20287.3	19368.6	16904.1	11922.4	18058.2	9140.47	6173.57	16504.8
P61803	DAD1	0.912063	0.292727	0.577262	1.42696	0.0115977	0.229517	0.926631	0.480216	0.744428	1.01597	0.918411	0.969835	0.649374	0.0132271	0.291235	1.56454	0.00389577	0.128696	1848.71	2110.43	2160.22	2013.56	1794.24	2409.3	3297.61	2847.28	3429.08	2049.85	2488.26	2171.25
P61916	NPC2	1.24398	0.542113	0.757167	1.08772	0.769911	0.907368	1.15797	0.624165	0.831397	0.930859	0.85711	0.941673	1.06459	0.813677	0.926932	0.874383	0.694069	0.887448	610.768	333.263	300.967	406.797	495.915	256.205	522.924	262.54	303.142	383.057	176.928	440.83
P61923	COPZ1	0.622069	0.0716518	0.338488	0.757873	0.245925	0.571304	0.785681	0.164273	0.467711	1.26301	0.272073	0.595174	1.03669	0.786976	0.91182	1.21831	0.50999	0.777382	2470.15	1929.59	3536.66	3762.86	3523.51	2737.41	2103.18	3530.25	4035.58	3600.88	4054.63	5102.58
P61927	RPL37	0.171075	NA	NA	1.391	NA	NA	1.05845	NA	NA	6.18709	NA	NA	0.760928	NA	NA	8.13098	NA	NA	NA	429.981	NA	1095.93	3140.94	3744.13	3496.17	NA	NA	1055.02	3971.81	NA
P61956	SUMO2	0.922997	0.765341	0.889949	0.844452	0.572792	0.804573	1.32019	0.181129	0.482876	1.43033	0.146211	0.466096	1.56337	0.116468	0.491514	0.914903	0.781788	0.929217	15539.9	9243.44	19608.6	22151.7	20014.3	21329.1	15611	17220.7	7782.56	18346	10619.2	19130.1
P61960	UFM1	1.06989	0.630983	0.811087	1.09974	0.392744	0.698269	1.28849	0.0496354	0.311433	1.20431	0.190703	0.519159	1.17162	0.196265	0.576964	1.0279	0.811899	0.94362	2491.81	2627.38	3448.69	3021.75	3469.05	3827.62	3208.39	2507.05	3091.49	2404.01	2951.96	2652.19
P61962	DCAF7	1.12368	NA	NA	0.528203	NA	NA	0.613872	NA	NA	0.546306	NA	NA	1.16219	NA	NA	0.470066	0.120241	0.460335	156.697	220.826	101.915	NA	65.3062	109.307	129.534	37.3301	58.5029	142.207	NA	142.238
P61964	WDR5	0.560525	0.1691	0.467987	0.969019	0.654788	0.846178	1.21944	0.319447	0.623171	2.17553	0.108329	0.418079	1.25843	0.456583	0.765765	1.72877	0.526147	0.787948	48.5523	139.146	197.215	298.408	209.787	329.194	218.645	64.6541	382.126	254.593	187.915	244.192
P61966	AP1S1	0.837636	0.372247	0.641662	0.976654	0.969354	0.988169	0.636181	0.111918	0.409751	0.759496	0.199133	0.528089	0.651388	0.0672072	0.431795	1.16596	0.156854	0.511466	192.447	244.226	244.469	226.325	169.012	121.987	283.076	243.797	267.315	292.521	200.83	319.821
P61970	NUTF2	1.01018	0.830991	0.92443	1.03119	0.74566	0.892074	0.999571	0.83281	0.931628	0.989501	0.970629	0.989117	0.96934	0.467555	0.770534	1.0208	0.776831	0.926337	3473.98	4360.96	3277.6	3460.86	3775.9	3759.1	3942.85	3596.93	3803.88	2090.61	4736.27	4173.7
P61978	HNRNPK	0.913955	0.0191899	0.198803	0.927397	0.0588828	0.353883	0.994298	0.892007	0.959381	1.08791	0.240254	0.570015	1.07214	0.335688	0.678594	1.01471	0.630841	0.85016	25134.1	24869.2	23877.6	29338.7	26931.5	24105.3	26135.7	24461.9	24369.9	27912.7	26488.5	26435.2
P61981	YWHAG	1.62116	1.74e-05	0.0224268	1.34335	0.0192154	0.259355	1.6868	0.0138387	0.214568	1.04049	0.84533	0.936255	1.25567	0.19849	0.576964	0.828635	0.0641493	0.367791	12284.8	12255.2	11785	12129.4	10204.6	15461.8	11049.5	10429.6	8621.09	7255.76	7621.13	7529.89
P62070	RRAS2	1.87372	0.0016109	0.104122	1.58385	0.0064833	0.185727	1.24746	0.0750437	0.355486	0.665768	0.0198148	0.233937	0.787613	0.100973	0.470871	0.845299	0.186843	0.531356	1216.25	949.692	1108.89	653.304	847.968	679.005	832.654	1070.28	865.278	622.769	581.516	543.487
P62081	RPS7	0.872192	0.0887078	0.36612	0.924825	0.174502	0.503098	0.791723	0.026428	0.258327	0.907739	0.276931	0.598881	0.856078	0.0772096	0.445933	1.06035	0.36911	0.68626	18612.2	15778.4	16289.4	15664.6	16677.4	13662.3	16813.2	18580.8	18344.4	19048.7	20691.7	18366.1
P62136	PPP1CA	1.22486	0.0200381	0.20155	1.16074	0.100487	0.412885	1.15799	0.068314	0.339126	0.945409	0.217122	0.548039	0.997629	0.987044	0.99807	0.947656	0.355256	0.676379	7297.08	6856.86	6828.87	6808.51	6193.21	6835.63	7223.55	6557.48	6103.46	5939.43	6038.34	5153.06
P62140	PPP1CB	0.913469	0.390417	0.659529	0.983159	0.88212	0.959068	0.949947	0.63294	0.83758	1.03993	0.559009	0.798595	0.96622	0.80336	0.922136	1.07629	0.551241	0.806416	1200.93	1041.65	1122.84	1068.42	1244.49	1186.9	1011.7	1211.71	1398.76	1205.29	1407.98	1070.94
P62166	NCS1	2.43177	NA	NA	2.93374	NA	NA	2.02119	NA	NA	0.831162	0.419445	0.70871	0.688949	0.942954	0.980297	1.20642	0.777708	0.926591	126.455	152.67	120.567	63.5988	156.735	111.875	346.176	97.2722	38.7476	54.7875	NA	NA
P62191	PSMC1	1.12406	0.3485	0.62476	0.901754	0.461149	0.741329	0.790068	0.0349246	0.279632	0.702871	0.0281906	0.260774	0.876146	0.466523	0.770534	0.802231	0.22826	0.571157	1739.06	1984.66	2371.15	1395.1	1568.35	1320.46	1527.86	2062.33	1299.3	1826.37	1967.99	1627.85
P62195	PSMC5	1.18441	0.0527951	0.293899	0.986415	0.798215	0.916747	0.946166	0.198854	0.502323	0.798851	0.0143291	0.215024	0.959197	0.397035	0.728493	0.832833	0.0507336	0.340124	2616.96	2331.59	2784.38	2109.32	2050.08	2018.06	2126.39	2006.98	2306.86	2211.22	2277.73	2039.99
P62241	RPS8	0.995511	0.933794	0.971941	0.931624	0.38867	0.696488	0.94674	0.362695	0.662756	0.951009	0.27369	0.597119	1.01623	0.820214	0.9284	0.935825	0.358794	0.678725	29571	30581.4	30143.6	30664.3	26736.5	28471.5	29152.8	24585.1	30763.3	31424.1	28095.9	31183.2
P62244	RPS15A	0.729279	0.00365421	0.113093	0.749379	0.00706943	0.187689	0.704938	0.0173732	0.223823	0.966623	0.72755	0.876241	0.940696	0.573642	0.814289	1.02756	0.747676	0.912099	8326.16	9511.5	8007.64	8760.97	9317.55	6904.15	9059.25	9591.82	7906.59	11868.5	11833.3	11737.7
P62249	RPS16	0.920383	0.121641	0.410902	0.925676	0.16582	0.49316	1.09523	0.445314	0.728834	1.18997	0.161968	0.480824	1.18316	0.178331	0.560108	1.00575	0.902223	0.97199	6070.73	6310.63	6657.61	6234.44	8459.42	7961.92	6590.56	6575.42	5982.5	7321.48	6549.93	6814.52
P62253	UBE2G1	1.46965	0.276734	0.563269	1.08875	0.727044	0.883849	0.878755	0.042365	0.296306	0.597936	0.150719	0.471735	0.807123	0.307339	0.655224	0.740824	0.436265	0.722713	148.091	184.055	343.16	136.275	138.925	128.59	118.084	196.457	185.741	148.099	164.663	146.74
P62256	UBE2H	1.46126	0.196475	0.489464	0.627981	0.238965	0.563259	1.10844	0.764328	0.895797	0.758551	0.265642	0.59207	1.76508	0.127152	0.513653	0.429754	0.0100676	0.192642	805.397	595.916	619.494	449.743	743.757	339.386	204.566	335.341	328.543	257.264	601.415	524.244
P62258	YWHAE	1.20208	0.310385	0.592307	1.24649	0.203892	0.532511	1.5998	0.038766	0.288079	1.33086	0.0490841	0.322123	1.28344	0.0337101	0.370036	1.03695	0.70343	0.892	32780.6	34018.7	25932	46123.9	38380.1	38908.2	29873.9	30926.3	35357.3	33773.7	22682.7	20685.9
P62263	RPS14	1.01975	0.792535	0.90356	1.06484	0.562742	0.799392	0.994729	0.98771	0.994822	0.975462	0.715221	0.871064	0.934157	0.478424	0.774949	1.04422	0.591878	0.825173	29117.1	26317.2	26391.9	23966.8	26162	29689.6	28771.7	31320.7	25351.8	31116.3	23175.6	25949.4
P62266	RPS23	0.98545	0.832271	0.924575	0.98738	0.825923	0.934177	0.93103	0.526254	0.777598	0.944777	0.655118	0.841232	0.94293	0.589621	0.823699	1.00196	0.948594	0.985584	12149.9	15588.9	13604.9	11689.1	16126.8	11244.7	13455.8	14881.6	13087.4	13155.8	14986.1	13812.3
P62269	RPS18	0.994821	0.890125	0.955965	1.22741	0.0142189	0.230557	1.17364	0.25483	0.55709	1.17975	0.328286	0.63571	0.956186	0.669194	0.860606	1.2338	0.109506	0.440583	13607.1	12288	16956.2	15512.4	20659.9	14381.4	16259.8	19104.4	17505.9	14775.7	14081.6	14217
P62273	RPS29	0.578061	0.180736	0.476828	0.603454	0.197004	0.526507	0.712602	0.361314	0.66251	1.23274	0.46475	0.74085	1.18087	0.535117	0.803011	1.04393	0.875052	0.961337	19961.6	28148.2	12918.5	28265.4	17212.7	29754.1	30331.6	16357.8	17019.7	42769.4	20292.6	42512.1
P62277	RPS13	0.899912	0.152707	0.451226	0.864532	0.0565311	0.351097	0.800015	0.0354887	0.280372	0.888992	0.130024	0.443526	0.925373	0.241172	0.603867	0.960686	0.395978	0.700496	13180.4	14552.3	13110.1	10866.4	12617.9	12824.7	12905.6	12636.3	13695.2	13877.1	16413.1	15095.1
P62280	RPS11	0.921716	0.629893	0.811087	0.924635	0.60773	0.825614	0.739379	0.10523	0.404046	0.802177	0.177531	0.505616	0.799645	0.0803797	0.445984	1.00317	0.925672	0.97595	11562.2	16346.9	14443.9	12570.1	9484.59	11919.9	15162	14388.4	12936.7	15458.3	12315.6	18176.3
P62304	SNRPE	1.5667	0.180535	0.476828	1.29436	0.211433	0.539019	1.87048	0.0102594	0.198746	1.1939	0.380551	0.68598	1.44511	0.0351434	0.370036	0.82617	0.563201	0.812999	8361.07	3978.75	6875.48	8069.06	7094.85	7777.31	6132.22	4179.83	5563.06	3648.38	3375.53	5240.96
P62306	SNRPF	1.06031	0.707174	0.857418	1.15068	0.464803	0.743684	1.15441	0.599692	0.821468	1.08875	0.770092	0.896498	1.00324	0.93511	0.97739	1.08523	0.573823	0.816873	5542.3	4077.92	5082.46	6255.77	6136.76	3615.06	4902.1	4690.97	6362.75	5761.47	4889.82	3215.13
P62310	LSM3	0.642988	0.28132	0.567051	1.19588	0.417616	0.710464	1.00891	0.796298	0.912518	1.56909	0.0657799	0.360033	0.843651	0.00446522	0.225751	1.85989	0.0275787	0.272444	996.197	1276.34	1930.85	2173.74	2286.1	2135.68	2574.32	2529.16	2714.34	2453.66	1197.63	2885.99
P62312	LSM6	0.88412	0.558343	0.771885	1.35078	0.408072	0.703212	1.61344	0.0129917	0.214568	1.82491	0.0849781	0.388336	1.19445	0.412154	0.740775	1.52783	0.313318	0.643006	453.593	259.078	710.889	975.546	812.832	809.498	444.201	1058.53	672.222	492.372	642.643	475.128
P62314	SNRPD1	1.04035	0.815856	0.916626	1.01776	0.822633	0.933566	1.62465	0.0127122	0.214568	1.56164	0.0210043	0.23821	1.59631	0.00197048	0.225751	0.978283	0.928083	0.976162	11172.7	8093.08	11483.5	16220.5	14516.8	17282	10845.7	9629.73	9606.14	8078.23	11517.4	9961.06
P62316	SNRPD2	0.821805	0.0796115	0.351789	0.909851	0.51385	0.771669	1.08212	0.202287	0.504762	1.31676	0.0197484	0.233937	1.18934	0.280872	0.631511	1.10714	0.662877	0.864183	7602.48	6992.51	5975.69	8748.68	8893.14	9444.81	6837.51	10026.1	5910.94	9090.04	8219.94	7721.13
P62318	SNRPD3	1.02222	0.5008	0.731661	1.06541	0.203465	0.532511	1.01395	0.920241	0.970521	0.991906	0.880358	0.953077	0.951702	0.568129	0.809686	1.04224	0.457286	0.736475	9034.58	8243.3	8372.26	8676.02	7301.41	9465.1	8211.08	9179.86	9342.75	8354.77	8432.49	8305.24
P62328	TMSB4X	0.77805	0.0158692	0.187786	0.864817	0.140817	0.454224	0.900015	0.395265	0.685587	1.15676	0.285843	0.605397	1.0407	0.806003	0.922225	1.11152	0.176066	0.520859	68133.9	74233.4	68754.8	72097.7	99475.3	72643.9	72981.9	87279.6	74404.7	96860.6	93659	80828.2
P62330	ARF6	1.16762	0.664772	0.833871	0.866868	0.385338	0.694241	0.530639	0.0193559	0.239863	0.454463	0.0454998	0.312779	0.612134	0.0451516	0.393652	0.742425	0.358954	0.678725	719.743	1573.02	1107.44	510.258	397.815	637.193	671.885	932.034	920.476	1175.69	866.887	869.514
P62333	PSMC6	1.1489	0.0568341	0.305562	1.05285	0.448985	0.733216	0.993404	0.912134	0.96781	0.864657	0.0765841	0.37928	0.943537	0.444009	0.759099	0.9164	0.199362	0.543855	3092.65	3087.21	2787.21	2325.9	2725.43	2702.12	2972.52	2708.77	2536.14	2552.66	2450.37	2801.89
P62424	RPL7A	0.891735	0.263532	0.548546	0.724334	0.0876049	0.393954	0.765881	0.0412146	0.295206	0.858867	0.00710913	0.172226	1.05736	0.609158	0.835605	0.812275	0.140816	0.492659	21542.1	21082.4	21314.2	17413.5	19282.7	18218.7	18632.5	19862.7	13440.7	20225.8	24806.8	26668.9
P62487	POLR2G	2.24544	NA	NA	1.28258	NA	NA	1.10291	NA	NA	0.491178	NA	NA	0.859917	NA	NA	0.571192	NA	NA	73.6148	56.8422	143.283	47.8844	NA	41.7522	NA	52.1193	NA	49.4551	31.8177	NA
P62495	ETF1	1.25282	0.0581592	0.307887	0.909708	0.137121	0.451722	1.03535	0.729427	0.881153	0.826415	0.139867	0.45735	1.13811	0.188603	0.568255	0.726129	0.0167289	0.228951	1719.23	1853.99	1444.81	1586.19	1249.04	1311.74	1262.48	1237.6	1143.65	1403.36	1371.77	1230.25
P62633	CNBP	1.27969	0.00764115	0.144107	1.0146	0.986591	0.991739	1.23639	0.0107117	0.20057	0.966166	0.364922	0.673702	1.2186	0.20079	0.580061	0.792852	0.153032	0.506409	10745.6	11755.1	11347.5	11296.5	10506.4	10900.1	10793.8	6726.39	9316.52	8951.12	8120.63	9378.73
P62701	RPS4X	0.934984	0.165312	0.463489	0.91708	0.107555	0.420633	0.911675	0.114777	0.414421	0.97507	0.458139	0.737392	0.994106	0.864187	0.940413	0.980851	0.475048	0.749487	14317.2	14841.8	15026.1	14846.1	13577	14660.5	15032	14190	14117	16887.2	15380.8	14989.7
P62714	PPP2CB	1.33427	NA	NA	1.37947	NA	NA	0.872468	NA	NA	0.653893	NA	NA	0.632466	NA	NA	1.03388	0.937363	0.97927	162.683	132.667	161.544	109.622	NA	89.5517	140.15	101.107	231.116	NA	NA	114.144
P62750	RPL23A	0.924493	0.357847	0.630872	0.990271	0.90074	0.964194	0.761807	0.0287572	0.264033	0.824026	0.0552369	0.33648	0.769291	0.0723465	0.438747	1.07115	0.566886	0.813544	18606.4	19189	21620.2	16606.3	17724.8	14628.9	21868.3	24043.5	17731.1	21091.9	19416.7	23759.7
P62753	RPS6	0.870646	0.453961	0.701127	0.835608	0.330985	0.652147	0.951864	0.741676	0.884335	1.09329	0.504743	0.76429	1.13913	0.339978	0.682574	0.959756	0.852082	0.954887	14524.7	21001.4	23123.1	22948.8	20576.2	20595.4	14479.2	19317.7	22492.1	26041.3	23162.8	18158.8
P62805	H4-16	0.832818	0.167857	0.467366	0.828147	0.040141	0.320068	0.95042	0.499128	0.758419	1.14121	0.250284	0.576191	1.14765	0.0399681	0.373254	0.994392	0.977651	0.993496	150819	211201	185109	195662	221666	207061	176800	191671	175591	195550	233383	228029
P62820	RAB1A	1.27108	0.12361	0.410902	1.26479	0.222847	0.549258	1.33294	0.0295323	0.268045	1.04866	0.561446	0.798595	1.05387	0.626005	0.845413	0.995056	0.933376	0.977392	2290.07	2458.01	1845.78	2315.41	2269.99	2329.34	2357.54	2538.06	1665.65	1643.75	2034.43	1509.42
P62826	RAN	1.01934	0.785198	0.900135	1.01752	0.760597	0.901276	0.867411	0.0229261	0.254758	0.850951	0.036151	0.289797	0.852477	0.0166274	0.312001	0.99821	0.990715	0.994312	29620.2	35184	32202.5	28106.7	27539.9	26901.4	31045.9	34767.6	31019.5	30550.2	34121.4	30494.3
P62829	RPL23	0.930576	0.459996	0.706831	1.01446	0.805508	0.921452	0.875682	0.314054	0.615174	0.941011	0.534208	0.785825	0.863197	0.168991	0.552364	1.09015	0.0919964	0.415073	15289.4	13577.7	15200.1	12121.5	16424	12922.2	16309.6	15904.6	15825.4	16801.6	17007.2	13545.9
P62834	RAP1A	0.997984	0.975263	0.987121	1.43458	0.0896674	0.39677	1.03789	0.716355	0.875382	1.03999	0.654959	0.841232	0.72348	0.0918466	0.464747	1.43748	0.0672293	0.373379	290.372	241.606	248.675	281.512	240.499	289.857	336.03	312.733	473.407	237.935	311.277	233.018
P62841	RPS15	0.590016	0.0135863	0.181188	0.812669	0.115505	0.428927	0.876624	0.468334	0.739999	1.48576	0.0955856	0.400226	1.0787	0.751356	0.894834	1.37737	0.0185064	0.228951	7311.32	9517.57	7725.21	8793.51	14739.6	12948.4	11404.6	10683.8	11731.6	14517.4	15679.8	11418.8
P62847	RPS24	0.816676	0.0324566	0.241822	0.807726	0.0850079	0.387864	0.754402	0.0210263	0.248769	0.923747	0.245517	0.575904	0.933982	0.52536	0.799543	0.989041	0.852895	0.954887	9298.29	8887.52	8424.05	7357.99	8583.96	8638.83	10138.3	8329.2	7850.71	11776.4	11053.9	9752.89
P62851	RPS25	0.859373	0.0643347	0.325675	0.814465	0.0649025	0.359317	0.830663	0.111099	0.409046	0.966592	0.624425	0.830654	1.01989	0.85649	0.937444	0.947743	0.39527	0.700496	17237.7	16628.3	17424.4	16307.7	18704.2	14565	15305.2	15168.7	18136.3	17870	20077.8	21735.6
P62854	RPS26	1.09946	0.569542	0.776765	0.958283	0.664323	0.852877	1.09256	0.533819	0.782373	0.993725	0.989555	0.997862	1.14013	0.301622	0.649533	0.871591	0.364256	0.680952	11543.2	17350.3	14563.7	16629	11856.7	14698.8	12609.9	11973.5	13293.5	13587.9	14602	11336
P62857	RPS28	1.02494	0.702428	0.85553	0.994044	0.981133	0.99062	1.57076	0.00470243	0.147137	1.53254	0.000215904	0.0488375	1.58017	0.000779925	0.158845	0.969856	0.439211	0.723837	23723	23892.5	23945.2	38481.8	34338.5	36849.2	22789.1	21834.1	24780.4	23094	26294.7	20430.8
P62861	FAU	0.82869	0.134134	0.424374	0.881539	0.398505	0.699341	0.851167	0.235563	0.537614	1.02712	0.791021	0.904629	0.965547	0.825779	0.9284	1.06377	0.65962	0.863268	14284.7	13076	12432.7	13863.6	15152.8	11856.4	11369.9	15914.7	15046.5	18809.3	13992.6	15217.8
P62873	GNB1	1.15913	0.344676	0.621555	1.05065	0.774045	0.90858	1.11857	0.432396	0.714551	0.965007	0.689774	0.859952	1.06464	0.598149	0.828933	0.906413	0.465214	0.743361	8667.15	10695.9	10034.1	8769.65	9212.61	10386.2	9949.11	9779.35	6917.45	7481.55	10928.9	6950.83
P62875	POLR2L	0.542127	NA	NA	NA	NA	NA	0.784839	NA	NA	1.4477	NA	NA	NA	NA	NA	NA	NA	NA	193.931	244.627	NA	NA	500.731	134.171	NA	NA	NA	348.538	527.498	337.4
P62877	RBX1	0.281404	0.074231	0.343283	0.295705	0.0528244	0.350812	0.604924	0.14312	0.444295	2.14966	0.137726	0.453738	2.0457	0.110903	0.481432	1.05082	0.703627	0.892	437.323	2534.33	319.463	2136.65	2269.63	2668.52	1994.49	453.831	1010.05	3720.93	2425.23	5549.2
P62879	GNB2	0.838515	0.108938	0.395359	0.917655	0.39859	0.699341	1.05057	0.562775	0.801621	1.2529	0.00355679	0.144667	1.14484	0.0301673	0.362434	1.09438	0.0385656	0.319488	1792.98	1888.9	1876.13	2395.12	2396.52	2171.97	2009.3	1950.96	2122.32	2010.87	2037.91	2579.62
P62888	RPL30	1.22056	0.0977123	0.378147	0.899586	0.365371	0.681763	1.03838	0.63393	0.838424	0.850744	0.104137	0.410709	1.15429	0.180777	0.560709	0.737027	0.0418243	0.330986	30604.5	34093.2	27311	27985.9	25997.6	24292.2	26464	20700.5	20648.4	25655.1	22037.4	27689.9
Q59GN2	RPL39P5	0.799672	0.0154798	0.186842	0.753737	0.00328838	0.155819	0.656984	0.059852	0.324554	0.821567	0.278027	0.600196	0.871635	0.399499	0.730274	0.942559	0.400489	0.703513	19153.1	22578.6	19969.4	11938.2	17444.2	21309.2	18887.9	20825.4	18443.6	27044.3	24915.6	25198.1
P62899	RPL31	1.18973	0.018183	0.198803	1.29913	0.0160694	0.24572	1.36884	0.00539218	0.15265	1.15054	0.110523	0.418079	1.05366	0.552982	0.808734	1.09195	0.314105	0.643006	12006.6	11694.8	13381.5	15393.1	14469.7	12802.7	12813.5	15207.9	12471.3	10126.3	10310.7	10732.3
P62906	RPL10A	0.948927	0.257311	0.544598	0.897348	0.123356	0.432552	0.905071	0.242448	0.544934	0.953783	0.466893	0.743422	1.00861	0.938834	0.979304	0.945645	0.225844	0.567359	13420.4	13454.6	13484.8	11294.7	13984.8	13214.9	11838.7	13606.1	12721.1	14418.8	13145.7	14967.4
P62910	RPL32	0.984798	0.856785	0.937145	1.04973	0.685423	0.86302	1.12649	0.200192	0.502323	1.14388	0.0626123	0.356687	1.07313	0.486129	0.778061	1.06593	0.539415	0.799122	9989.08	9591.67	9626.99	12119	11097.2	10193.9	8760.39	10760.3	11612.7	8732.49	10559.1	10367
P62913	RPL11	1.00427	0.974537	0.987121	0.995554	0.849004	0.945604	0.872332	0.00252715	0.123371	0.86862	0.195032	0.522279	0.876228	0.01198	0.284264	0.991317	0.982009	0.994056	10518.9	12810.8	9640.8	9412.4	9316.89	9909.49	11408.1	10679.8	10596.3	10869.7	11096.4	10864.1
P62917	RPL8	0.965012	0.728937	0.870255	0.98009	0.816319	0.929568	0.950729	0.671682	0.855803	0.985199	0.887239	0.95516	0.970043	0.731416	0.886586	1.01562	0.810828	0.94362	18266.1	20082.7	15269.5	18228.3	14044.2	20552.1	17793.4	17680.3	18982.3	16339.6	18998.2	20224.4
P62937	PPIA	0.839265	0.0526994	0.293899	1.07008	0.0860721	0.38942	0.91968	0.0226109	0.253626	1.09582	0.213825	0.545309	0.859448	0.00517269	0.225751	1.27502	0.0214335	0.244658	64018.9	72095.5	79600	80632.8	78925.4	76825.1	87708.9	92323.3	95008.5	86836.9	87619.5	82571.3
P62942	FKBP1A	1.16097	0.0854762	0.362636	1.3307	0.036336	0.313713	1.05111	0.530603	0.779836	0.905375	0.288144	0.607492	0.789892	0.0872315	0.454571	1.1462	0.256925	0.598773	17346.2	17421.6	14730.9	16261.8	15285.3	13267.8	21381.7	16058.2	19295.4	15143.3	14001.4	13491
P62979	RPS27A	3.1602	0.000354262	0.0731242	1.37273	0.0433126	0.332521	2.62541	0.000150012	0.0629697	0.830772	0.158208	0.476357	1.91255	0.00376204	0.225751	0.434379	0.00316267	0.124348	93803.2	127338	103023	96086.9	81140.4	92079.7	53339.1	48768.1	38703.3	31415.3	34271.3	36890.7
P62987	UBA52	1.30435	0.463973	0.709747	0.645426	0.512453	0.771394	2.73346	0.0953027	0.38477	2.09565	0.104911	0.410728	4.23512	0.0115455	0.279996	0.494827	0.0529948	0.345526	667.306	877.738	442.437	753.476	1842.12	1569.47	242.892	322.187	418.38	621.272	709.707	192.756
P62993	GRB2	1.0455	0.532743	0.750482	0.934786	0.498051	0.764481	0.773917	0.0335873	0.278295	0.740239	0.00493805	0.160344	0.827909	0.0744281	0.439747	0.894107	0.165991	0.518068	796.449	725.935	759.297	522.079	554.231	612.678	599.052	734.788	706.226	750.693	638.649	793.048
P62995	TRA2B	0.735005	0.123731	0.410902	0.503124	0.0249014	0.286421	0.909274	0.639604	0.842647	1.2371	0.0641324	0.359521	1.80726	0.0161906	0.309606	0.684518	0.0520711	0.343947	2311.59	1953.36	2144.82	2824.7	2804.3	2300.53	1823.1	1138.72	1425.78	3773.31	2470.71	2476.69
P63000	RAC1	1.68205	0.156518	0.451729	1.02686	0.866558	0.952523	1.40499	0.168168	0.473258	0.835286	0.634404	0.83401	1.36824	0.188467	0.568255	0.610481	0.171764	0.519297	2372.13	1166.97	2511.64	1477.78	2224.73	1351.59	974.093	1402.82	1316.95	1114.78	1496.45	986.009
P63010	AP2B1	1.46416	0.0394376	0.260124	1.43428	0.0473717	0.347872	1.53666	0.0267235	0.258327	1.04951	0.558924	0.798595	1.07138	0.424339	0.750398	0.979592	0.808132	0.941554	1372.24	1133.28	1271.76	1460.97	1270.72	1232.61	1283.94	1320.5	1095.75	1061.1	712.309	806.411
P63027	VAMP2	0.877534	NA	NA	1.90896	NA	NA	1.02229	NA	NA	1.16496	NA	NA	0.535522	NA	NA	2.17536	NA	NA	184.081	NA	NA	NA	214.021	214.871	401.69	NA	399.197	NA	188.3	231.242
P63092	GNAS	2.49111	0.00179229	0.104122	1.90616	0.0726047	0.367476	1.78159	0.0142169	0.214568	0.715178	0.00772981	0.17614	0.934648	0.921911	0.971604	0.765185	0.225167	0.567359	1831.49	1749.32	1756.77	1215.94	1443.71	1157.67	1272.74	895.543	1915.95	554.512	742.617	845.52
P63096	GNAI1	1.77594	NA	NA	1.76524	NA	NA	0.822139	NA	NA	0.462932	NA	NA	0.465738	NA	NA	0.993976	0.976935	0.993496	134.976	86.3607	70.1877	NA	NA	44.9854	80.3906	72.4667	136.911	50.4442	58.9908	NA
P63098	PPP3R1	2.83537	NA	NA	2.32316	NA	NA	0.749949	NA	NA	0.264498	NA	NA	0.322814	NA	NA	0.819349	NA	NA	310.577	195.433	350.248	NA	67.684	83.3015	NA	233.858	NA	100.664	NA	NA
P63104	YWHAZ	1.20186	0.0138192	0.181188	1.09486	0.0883269	0.394451	1.16569	0.0326017	0.275128	0.969905	0.632288	0.83401	1.0647	0.338984	0.682574	0.910969	0.161466	0.512103	76607.8	79274.6	69317.6	79157.8	70965.1	68299.7	73401.7	65422.5	66326.1	64521.7	61105.4	61748.8
P63151	PPP2R2A	1.1896	0.0968439	0.378147	1.21713	0.218693	0.547526	0.850097	0.489654	0.752195	0.714606	0.293066	0.61134	0.698443	0.29537	0.641675	1.02314	0.932554	0.977392	1349.46	1735.84	1606.74	1466.5	1394.3	492.165	2003.96	1342.98	1453.68	1285.16	1281.77	1377.28
P63165	SUMO1	1.18363	0.496348	0.730253	0.962884	0.857796	0.948483	1.46088	0.182365	0.48454	1.23423	0.394573	0.697088	1.51719	0.179385	0.560636	0.8135	0.437232	0.723013	1614.86	2497.61	1536.27	2995.68	2241.73	1734.45	2258.62	1239.67	1096.97	2211.57	1249.67	1311.15
P63167	DYNLL1	0.93363	0.499023	0.731661	0.856732	0.176605	0.505759	0.831513	0.0764702	0.356192	0.890624	0.181001	0.509077	0.970563	0.734937	0.888322	0.917636	0.386964	0.696327	8650.2	10678.5	9478.87	9075.12	8525.84	8055.73	8335.58	9984.82	8114.43	11038.8	10879.4	8937.16
P63172	DYNLT1	0.763193	0.12412	0.411334	0.700003	0.0933371	0.400898	0.641034	0.0404173	0.293025	0.839937	0.410631	0.705701	0.91576	0.717848	0.87985	0.917202	0.674008	0.869993	804.957	740.472	1135.37	882.966	808.283	560.455	593.978	1023.29	841.563	1148.42	1313.8	1050.39
P63173	RPL38	0.869306	0.391286	0.659611	1.2186	0.193162	0.524948	0.699871	0.0904209	0.373949	0.805092	0.0994246	0.40472	0.574324	0.00668481	0.22982	1.40181	0.00663411	0.164327	21500.4	21392.6	24286	15086.5	17930.4	21068.4	28324.8	33088.7	32758.6	20131.2	30922.8	26225
P63208	SKP1	1.38403	0.0395465	0.260124	0.867254	0.0482915	0.349221	0.950762	0.572344	0.807055	0.686953	0.0492823	0.322563	1.09629	0.426242	0.750398	0.626617	0.0134002	0.208343	3909.54	4667.07	3294.9	2279.26	3068.58	2807.33	2385.53	2366.17	2687.18	2814.98	2735.67	3026.86
P63218	GNG5	1.54804	NA	NA	1.79341	NA	NA	1.41271	NA	NA	0.912583	NA	NA	0.787723	NA	NA	1.15851	NA	NA	1100.09	1203.53	NA	1242.62	859.624	NA	736.088	NA	1932.68	NA	744.046	NA
P63220	RPS21	0.953662	0.805695	0.910982	0.720639	0.0640659	0.358686	0.836835	0.299676	0.598346	0.877496	0.188178	0.518595	1.16124	0.115196	0.489635	0.755654	0.00473354	0.138282	13416.6	13004.3	15133.8	10616.6	12333	13514.6	10719.4	10148.7	10532.9	13313.6	18146.5	12113.7
P63241	EIF5A	1.10255	0.300887	0.584339	1.09533	0.319193	0.644253	1.01872	0.657706	0.850675	0.923969	0.368031	0.675465	0.930052	0.392934	0.72482	0.993459	0.952672	0.987451	37105.7	38559	46629.5	38481.8	36184.9	38329.4	36337.9	45867.2	39289.3	39597.3	36038.4	35284.2
P63244	RACK1	1.1596	0.175517	0.475579	1.02814	0.723882	0.882996	1.0052	0.899672	0.961093	0.866844	0.00833971	0.184374	0.977684	0.491722	0.781384	0.886631	0.00359447	0.128696	18075.6	18817.7	18139.8	16349.6	16288.5	15067	16570.6	15791.5	16431.9	16485	17908.3	13065.1
P63261	ACTG1	0.800834	0.00858537	0.149058	0.925707	0.352401	0.670112	0.981335	0.799331	0.913107	1.22539	0.156468	0.476357	1.06009	0.700005	0.867677	1.15593	0.168509	0.518158	4352.56	3878.17	3852.25	4063.63	4915.32	5827.41	5040.01	3994.67	4932.37	4875.24	4941.49	5271.25
P63272	SUPT4H1	0.520987	NA	NA	0.609773	NA	NA	0.530602	NA	NA	1.01846	0.97819	0.992498	0.870163	NA	NA	1.17042	NA	NA	184.562	130.695	191.59	126.605	222.891	166.706	NA	190.185	205.299	133.387	NA	515.187
P63279	UBE2I	1.26649	0.00300771	0.110009	1.14397	0.0275188	0.295685	1.15412	0.578734	0.807746	0.91128	0.546276	0.793721	1.00887	0.913742	0.966329	0.903264	0.126043	0.471616	4344.76	4007.1	4529.68	4249.44	4847.57	2641.68	3927.98	3599.98	4107.47	3359.8	3379.08	3432.21
P63313	TMSB10	0.681917	0.0242167	0.218706	0.678766	0.00271208	0.155091	0.812765	0.380906	0.675771	1.19188	0.693647	0.860871	1.19742	0.687675	0.86572	0.99538	0.965941	0.990622	103952	133614	98227.6	153605	73601.9	173019	114390	109252	110600	174419	171816	146191
P67775	PPP2CA	1.30376	0.0418583	0.267317	1.09687	0.347049	0.663347	0.985448	0.947674	0.981527	0.755853	0.000128289	0.0488375	0.898418	0.0147751	0.304835	0.841316	0.00253864	0.118645	5545.01	5341.66	5570.34	4259.93	4071.47	4107.7	4428.01	4642.23	4775.3	4178.36	4886.89	3557.52
P67809	YBX1	0.930687	0.559495	0.771885	0.892641	0.166827	0.494545	0.875633	0.379852	0.675609	0.940846	0.749142	0.885119	0.980946	0.81653	0.927111	0.959121	0.84884	0.952688	14690.8	12545.5	9453.66	14956	10591.5	8972.13	12905	11534.5	10750.6	14150.1	12226.6	13045.8
P67812	SEC11A	1.20548	0.533172	0.750482	1.01368	0.841626	0.943108	1.0237	0.908674	0.96638	0.849201	0.590904	0.809788	1.00989	0.968395	0.990731	0.840889	0.549128	0.806261	586.532	1144.01	1003.68	759.549	953.341	609.019	787.228	714.275	797.678	905.002	590.421	772.736
P67870	CSNK2B	2.10048	0.0797944	0.351789	1.1821	0.510814	0.770366	1.66569	0.130378	0.437289	0.793006	0.255777	0.581762	1.4091	0.0805615	0.445984	0.562776	0.0531359	0.345526	1200.25	2026.41	1612.99	1334.34	1350.46	1153.08	1178.45	717.762	827.423	1298.76	544.283	461.023
P67936	TPM4	0.821213	0.0145396	0.183451	0.74163	0.00498289	0.175108	1.00415	0.960655	0.98623	1.22276	0.0285473	0.260774	1.35397	0.00930621	0.258459	0.903091	0.158783	0.511466	24760.2	21689.4	22988.5	26113.4	30617	28175.7	19161.4	21191.3	22356.2	28948.2	26589.7	29017.6
P68133	ACTA1	1.03866	0.726203	0.86848	1.088	0.562611	0.799392	0.886681	0.342381	0.643622	0.853674	0.0660412	0.360033	0.814964	0.0992488	0.470871	1.0475	0.724691	0.900112	20233.1	23808.3	19490.1	18015	18183.1	18037.1	21044.4	26229.9	19275	19147.3	24558.3	17461
P68036	UBE2L3	1.20591	0.176323	0.475579	1.00803	0.96561	0.987796	1.0935	0.282696	0.579526	0.906785	0.427296	0.713901	1.08479	0.411364	0.740775	0.835912	0.231138	0.574828	4744.39	6462.47	6043.71	5671.95	4961.15	5009.47	4043.44	5287.42	5089.11	4297.43	4728.94	5278.67
P68104	EEF1A1	1.09036	0.0134159	0.181188	1.02982	0.728822	0.884397	0.988897	0.776826	0.901855	0.906946	0.0446144	0.310425	0.960265	0.639005	0.851169	0.944475	0.404299	0.704181	103365	104501	105150	94781.9	89024.3	100083	100736	108267	86633.4	93828.5	93702.9	99545.3
P68363	TUBA1B	0.935949	0.308458	0.590498	0.813583	0.0481162	0.349221	0.796537	0.00145266	0.123371	0.851048	0.0357801	0.2895	0.979048	0.822569	0.9284	0.86926	0.172242	0.519297	9038.31	10661.9	9315.9	8293.19	8164.52	8236.35	9142.64	8774.34	7305.54	10722.3	10519.2	9760.32
P68366	TUBA4A	0.878258	0.21028	0.503563	0.893989	0.278624	0.608478	0.802282	0.0811376	0.364256	0.913492	0.22185	0.552362	0.897417	0.174543	0.557625	1.01791	0.75389	0.915385	1126.9	1001.48	1053.85	953.928	886.258	1066.76	1066.23	1014.05	1158.95	1089.54	1137.38	1396.43
P68371	TUBB4B	0.805748	0.00199928	0.106036	0.830343	0.00755806	0.193271	0.811305	0.000145705	0.0629697	1.0069	0.830327	0.929257	0.977071	0.610396	0.836594	1.03052	0.569589	0.814839	81414.3	90284.3	86184.4	88705.1	86490.5	84465.7	82647.3	89124.4	93982.9	106836	105804	107415
P68400	CSNK2A1	1.08983	0.363663	0.633851	1.07252	0.532427	0.7834	0.838115	0.0365143	0.283132	0.769033	0.0248419	0.255968	0.781447	0.0539923	0.410731	0.984114	0.871058	0.959792	1325.36	1312.78	1611.65	1022.76	1110.69	1134.78	1219.21	1619.13	1343.93	1424.21	1227.71	1247.57
P68402	PAFAH1B2	0.935264	0.985973	0.993564	1.02384	0.753845	0.897859	0.843614	0.729515	0.881153	0.902007	0.105106	0.410728	0.82397	0.0780662	0.445933	1.09471	0.345642	0.668872	2397.75	2708.61	2515.65	2389.63	2346.64	2138.84	2444.87	2753.72	3145.29	2018.26	1873	4258.33
P68431	H3C1	2.19653	0.136049	0.425376	1.35445	0.0848773	0.387864	3.60963	0.000190846	0.0648332	1.64333	0.178037	0.505946	2.66502	0.00274554	0.225751	0.61663	0.369502	0.68626	108683	32701.5	79206.3	103639	118275	140591	43941.9	55528	36553.3	35273.5	30926.5	34227
Q15155	NOMO1	1.41648	0.0602986	0.314804	1.03453	0.84197	0.943108	1.05836	0.649451	0.84578	0.747173	0.0219833	0.242864	1.02304	0.810695	0.925427	0.730348	0.0614043	0.364714	493.421	409.695	436.464	359.664	344.846	296.387	403.615	290.205	284.538	337.835	366.508	241.365
P78310	CXADR	NA	NA	NA	NA	NA	NA	NA	NA	NA	0.452236	NA	NA	0.588009	NA	NA	0.769096	0.34503	0.66837	41.0207	34.0438	44.0918	NA	NA	17.9622	15.2868	30.6745	45.6814	NA	NA	NA
P78316	NOP14	1.22387	NA	NA	3.52247	NA	NA	1.73128	NA	NA	1.41459	NA	NA	0.491495	NA	NA	2.87814	NA	NA	NA	12.35	15.177	NA	19.4697	NA	9.20853	59.3497	50.2812	5.30567	17.186	NA
P78318	IGBP1	2.02544	0.219678	0.514012	1.94354	NA	NA	1.45121	0.459429	0.73927	0.716494	0.575202	0.801545	0.746686	NA	NA	0.959565	NA	NA	136.132	57.648	208.322	146.216	94.3445	47.5434	164.814	NA	92.4156	48.0171	60.1489	90.3604
P78344	EIF4G2	1.17059	0.0749221	0.345157	1.27468	0.046989	0.346849	0.988349	0.875296	0.954628	0.844314	0.0790113	0.37928	0.775373	0.0483934	0.399573	1.08891	0.372281	0.687816	1208.93	1062.22	1216.34	965.135	1087.91	891.492	1184.6	1167.23	1445.74	907.67	996.031	1075.54
P78346	RPP30	1.7266	0.42084	0.679992	2.1072	0.160268	0.484528	3.11517	0.0856053	0.367048	1.80422	0.34005	0.649234	1.47834	0.508047	0.79582	1.22043	0.636056	0.852549	91.4271	105.133	26.3753	119.002	221.337	61.8832	132.499	46.886	92.6916	68.8325	37.523	22.7622
P78347	GTF2I	0.851455	0.430611	0.688406	0.885956	0.590101	0.815608	0.60735	0.181838	0.484224	0.713308	0.246643	0.576146	0.685531	0.235385	0.601862	1.04052	0.771812	0.923539	197.921	216.141	201.31	73.3774	212.254	153.318	177.765	214.171	248.37	174.165	255.635	292.928
P78362	SRPK2	0.564224	0.254126	0.543334	0.303075	0.0297132	0.295685	0.757368	0.52567	0.77739	1.34232	0.501473	0.761915	2.49895	0.0777145	0.445933	0.537154	0.369201	0.68626	16.8096	54.846	14.5755	31.6194	21.6117	62.5185	10.4608	17.3672	18.4913	69.4539	26.3591	57.0183
P78371	CCT2	0.950028	0.208443	0.502576	0.991101	0.85705	0.948092	0.891509	0.0873213	0.369484	0.938403	0.229152	0.562817	0.899514	0.155125	0.530244	1.04323	0.430481	0.720961	10675.1	10252.9	10061	9919.22	10252.4	8908.6	11699.7	10144.3	10484.9	10293.5	10956.4	11369.2
P78406	RAE1	1.26754	0.372791	0.64188	0.641832	0.136967	0.451722	1.3762	0.294586	0.592661	1.08572	0.775219	0.897794	2.14418	0.0199967	0.330216	0.50636	0.0180212	0.228951	1239.47	726.381	939.773	986.825	754.915	1412.96	551.497	492.996	426.796	1094.09	559.308	638.928
P78417	GSTO1	1.20583	0.206226	0.501216	1.24597	0.0993084	0.412885	1.02252	0.918231	0.970243	0.847981	0.335052	0.644564	0.820662	0.215798	0.58894	1.03329	0.797151	0.937085	5677.2	3981.63	5023.08	3334.74	4246.48	4868.76	5843.86	4398.51	4928.29	4081.08	4455.55	3639.18
P78527	PRKDC	1.02214	0.576497	0.779834	1.1836	0.00774583	0.193271	1.08971	0.281162	0.578925	1.0661	0.367645	0.675465	0.920672	0.212888	0.585725	1.15796	0.000763727	0.0766686	1215.03	1253.18	1282.63	1183.12	1403.16	1412.5	1455.44	1443.85	1444.04	1209.39	1158.19	1302
P80303	NUCB2	1.17181	0.677533	0.842206	1.28867	0.360043	0.67852	0.940948	0.954932	0.985168	0.802989	0.600196	0.813819	0.730169	0.0835119	0.447897	1.09973	0.595047	0.827121	487.896	430.224	205.764	226.173	338.337	337.956	371.484	426.615	437.869	362.528	149.48	447.095
P80723	BASP1	1.27968	0.0434483	0.271132	1.27143	0.0118542	0.229517	1.60522	0.00407407	0.138402	1.2544	0.0973627	0.40203	1.26254	0.0539146	0.410731	0.993552	0.979082	0.993521	23081.7	27700.8	21404.7	34461.9	26953.4	29136.1	25438	24370.5	21913.2	19948.3	17899.2	18563
P82650	MRPS22	2.42824	0.0464412	0.278724	3.46232	0.00266048	0.155091	1.93855	0.0303091	0.269368	0.798336	0.600162	0.813819	0.5599	0.0600565	0.422992	1.42585	0.261806	0.60325	210.198	82.7286	125.38	144.514	81.4559	107.98	257.774	153.332	185.339	46.026	62.0215	64.2195
P82673	MRPS35	0.452396	0.0103309	0.165157	0.86229	0.428101	0.718258	1.09271	0.805324	0.917175	2.41538	0.0200997	0.234034	1.26722	0.403362	0.735135	1.90605	0.00423173	0.132683	66.2696	69.9251	91.512	146.936	263.423	139.64	136.033	138.796	159.191	153.184	134.817	215.334
P82909	MRPS36	0.879896	0.99396	0.997264	1.64062	0.475768	0.751792	0.568217	0.34112	0.642077	0.645777	0.0768658	0.37928	0.346343	0.118218	0.493047	1.86456	0.353555	0.675892	316.983	360.263	395.169	157.549	237.161	297.83	293.665	1229.51	476.405	171.006	409.604	638.186
P82930	MRPS34	0.830521	0.360567	0.631188	1.90817	0.00559111	0.175108	0.48278	0.0283917	0.262706	0.581297	0.121242	0.425908	0.253006	0.00339435	0.225751	2.29756	0.013626	0.208343	86.5969	55.0201	102.699	30.4597	62.3473	49.2132	217.934	178.601	164.796	84.1951	113.152	96.8252
P82933	MRPS9	1.21965	0.928087	0.969337	1.38311	0.378117	0.687382	1.44771	0.340008	0.642077	1.18699	0.580444	0.804568	1.0467	0.903016	0.963742	1.13403	0.621279	0.843238	122.957	23.8707	131.623	124.443	140.157	65.918	64.9288	114.38	136.461	45.7072	55.1172	127.48
P82979	SARNP	0.78908	0.139597	0.43093	0.957394	0.724744	0.882996	1.05997	0.575258	0.807232	1.3433	0.0711531	0.371779	1.10714	0.409757	0.740168	1.2133	0.251614	0.596219	1423.11	1739.08	2061.3	2111.2	2615.87	2289.65	2126.65	2461.12	1749.91	2535.03	2131.98	1952.72
P83111	LACTB	1.23537	0.358896	0.630872	0.973346	0.888932	0.962119	0.962438	0.957257	0.985168	0.779067	0.118908	0.42349	0.988793	0.831024	0.931234	0.787897	0.356123	0.676864	138.715	140.628	121.209	80.1267	113.825	118.105	55.7066	89.6356	170.251	160.875	99.0791	64.2819
P83731	RPL24	1.0459	0.842045	0.929871	0.896436	0.0560418	0.351097	1.01899	0.819717	0.926467	0.974266	0.936528	0.978681	1.13671	0.112086	0.483162	0.857091	0.357154	0.67739	7585.2	11802.1	8719.95	8956.54	10133.8	8293.56	8258.61	7729.72	8102.16	9400.41	9124.03	8349.19
P83881	RPL36A	1.39346	1.86e-05	0.0224268	1.08932	0.222229	0.549258	1.26272	0.380658	0.675771	0.906176	0.535151	0.786276	1.15919	0.611357	0.836594	0.781735	0.01177	0.199686	12036.4	12396.5	12181.7	7154.46	12960.6	13064.2	8509.94	9929.31	10183.7	8571.12	8814.36	8890.54
P83916	CBX1	0.927195	NA	NA	0.74174	NA	NA	1.62939	NA	NA	1.75733	0.290689	0.610231	2.19671	NA	NA	0.799982	NA	NA	157.863	540.038	233.807	768.37	256.37	612.578	272.503	NA	224.396	NA	187.864	482.047
P84085	ARF5	1.54895	0.00174779	0.104122	1.42561	0.00653429	0.185727	1.15882	0.190334	0.495107	0.748131	0.0266352	0.258632	0.812856	0.0852672	0.452046	0.920374	0.240977	0.586468	9247.11	10442	9612.49	7864.45	7845.38	6211.6	8988.98	9759.38	8220.06	6269.33	6835.41	5812.3
P84090	ERH	1.22406	0.215999	0.509755	1.13131	0.145393	0.457979	1.11362	0.109542	0.408294	0.909775	0.567946	0.799561	0.984362	0.854496	0.937338	0.924228	0.650179	0.861622	10178.2	13521.4	15514.3	12023.9	12655.4	10996.5	12406.1	13088.6	10747.9	10690.7	10079	11266.2
P84095	RHOG	1.28245	0.101629	0.381711	1.52241	0.0485955	0.349221	1.13265	0.320866	0.624913	0.883192	0.0736512	0.378875	0.743986	0.0478001	0.398872	1.18711	0.191121	0.536134	1517.65	1739.08	1640.58	1384.37	1403.46	1537.43	1607.11	2239.3	1967.23	1574.75	1066.94	1177.01
P84098	RPL19	0.841143	0.513866	0.740138	0.845698	0.486915	0.756924	1.0412	0.737701	0.88331	1.23784	0.400636	0.701048	1.23118	0.339446	0.682574	1.00541	0.930226	0.97675	15395.8	11393.1	5469.17	12531.8	12287.1	15111.6	16154.5	8499.13	7779.15	15878.9	9879.32	12592.1
P84103	SRSF3	0.810255	0.276222	0.562943	0.844673	0.214917	0.540311	0.781506	0.042299	0.296306	0.96452	0.959677	0.984264	0.925218	0.535291	0.803011	1.04248	0.770891	0.923459	8135.66	4529	6701.12	6731.87	5768.47	6178.34	6651.2	7866.47	5670.73	6945.06	8799.33	8156.46
P84243	H3-3A	0.722636	0.117457	0.408844	0.893481	0.430197	0.720839	0.915533	0.613369	0.829686	1.26694	0.347713	0.658247	1.02468	0.99351	0.998823	1.23642	0.212354	0.557203	206056	129663	168018	158449	199426	280327	179167	222237	221425	213528	203380	280174
P85037	FOXK1	1.278	0.330463	0.608961	1.1865	0.497906	0.764481	0.825591	0.69007	0.863678	0.646003	0.0416459	0.30419	0.695823	0.128762	0.513704	0.928401	0.51099	0.777385	134.987	125.796	127.987	106.842	62.6461	81.6583	93.4819	135.699	131.753	53.395	137.126	113.68
P98170	XIAP	3.31615	NA	NA	2.9739	NA	NA	3.76011	NA	NA	1.13388	NA	NA	1.26437	NA	NA	0.896793	0.759723	0.919958	12.1554	7.83433	16.2618	17.4887	NA	9.91448	8.58953	10.8142	13.1064	NA	NA	3.64394
P98172	EFNB1	0.663579	NA	NA	0.597479	NA	NA	0.744748	NA	NA	1.12232	0.568457	0.799561	1.24648	0.428743	0.750565	0.900389	0.823202	0.944384	127.584	40.8885	107.015	109.867	106.479	92.8381	104.938	33.1655	109.943	114.231	NA	162.538
P98175	RBM10	0.693268	NA	NA	1.07276	0.961963	0.987344	0.874067	NA	NA	1.26079	NA	NA	0.814783	NA	NA	1.5474	NA	NA	24.3694	NA	14.0234	18.151	NA	30.2544	31.2821	15.782	42.0492	20.054	34.3984	28.6167
P98179	RBM3	0.705782	0.0283317	0.232141	0.806312	0.120016	0.431156	0.720601	0.1649	0.467939	1.021	0.962915	0.986247	0.8937	0.479758	0.775202	1.14244	0.017834	0.228951	3410.25	3572.42	3457.6	2412.19	4108.99	4138.3	4052.48	3736.06	4138.82	4821.89	4133.06	5837.54
P98194	ATP2C1	0.679081	0.402031	0.663523	0.727878	0.503049	0.766894	0.472611	0.135532	0.440052	0.695957	0.260705	0.587004	0.6493	0.335639	0.678594	1.07186	0.953173	0.987451	72.198	41.9534	72.2007	31.0667	65.5586	33.0678	34.7722	92.2014	72.7692	45.5673	118.66	110.191
P99999	CYCS	1.48868	0.00486723	0.11756	1.17111	0.232675	0.555772	0.894041	0.400799	0.691655	0.60056	0.0248474	0.255968	0.763413	0.176558	0.559672	0.786678	0.112233	0.445516	5989.72	5208.04	6506.38	2670.19	4120.95	3841.26	5381.73	3793.6	4752.13	3761.6	4073.32	4057.59
Q00059	TFAM	0.908538	0.780153	0.899965	0.877225	0.667448	0.85456	0.919251	0.795485	0.912518	1.01179	0.970509	0.989117	1.04791	0.891091	0.957589	0.965535	0.770682	0.923459	646.291	731.725	551.751	460.733	699.688	792.101	602.113	558.564	702.581	712.758	473.077	938.2
Q00169	PITPNA	1.4358	0.227254	0.521474	1.34811	0.57617	0.80744	1.45544	0.193094	0.499649	1.01368	0.945892	0.980183	1.07962	0.692503	0.866041	0.938927	0.729679	0.901904	363.769	345.933	210.425	413.593	255.131	263.995	273.751	447.907	142.274	303.147	170.189	167.512
Q00325	SLC25A3	1.16535	0.256237	0.544598	0.987357	0.888634	0.962119	1.19957	0.532501	0.781659	1.02936	0.993215	0.997862	1.21493	0.509495	0.79582	0.847259	0.284296	0.615023	5367.06	5203.18	4027.65	5888.49	5944.14	3193.85	3351.84	4663.56	4352.8	3729.39	4697.42	4099.76
Q00341	HDLBP	0.970636	0.770586	0.894325	0.94082	0.668523	0.854578	0.832048	0.129971	0.43716	0.85722	0.25128	0.577943	0.884386	0.656806	0.860606	0.969282	0.793859	0.936822	358.888	479.098	439.847	369.707	409.239	316.438	282.664	424.449	531.467	388.393	447.388	480.711
Q00403	GTF2B	NA	NA	NA	NA	NA	NA	NA	NA	NA	0.0623533	NA	NA	0.521524	NA	NA	0.11956	NA	NA	198.307	224.024	264.171	13.2899	NA	15.2473	36.2212	NA	18.4974	NA	NA	NA
Q00534	CDK6	0.683356	0.43894	0.693456	0.338408	0.127578	0.441425	0.623463	0.365385	0.665643	0.912355	0.541414	0.790754	1.84234	0.549545	0.808115	0.495215	0.168493	0.518158	102.284	97.1274	76.2266	21.1232	165.203	65.153	64.1124	12.1265	60.2611	138.361	65.7265	199.272
Q00535	CDK5	1.0391	0.907559	0.959538	1.08338	0.846252	0.945235	1.13149	0.881678	0.956408	1.08892	0.841214	0.935352	1.04441	0.808522	0.923639	1.04262	0.930613	0.97675	37.3362	40.6294	22.8963	17.7869	19.8187	72.2248	21.4977	40.8776	42.7852	35.2117	38.0653	23.79
Q00537	CDK17	1.65934	NA	NA	NA	NA	NA	2.24727	NA	NA	1.35432	NA	NA	NA	NA	NA	NA	NA	NA	NA	10.8991	13.1364	16.4721	16.0796	NA	NA	NA	NA	5.44134	7.94949	8.33672
Q00577	PURA	0.758099	0.0988389	0.381145	0.993137	0.980922	0.99062	0.884678	0.479749	0.744428	1.16697	0.500059	0.761376	0.890791	0.459057	0.765765	1.31004	0.0708853	0.376596	639.613	539.147	758.779	562.712	976.056	722.281	755.01	885.591	897.647	737.516	988.995	829.277
Q00610	CLTC	1.21254	0.00344358	0.112387	1.12995	0.0175827	0.250165	1.10773	0.147977	0.447994	0.913561	0.125785	0.43416	0.980334	0.67147	0.860606	0.931888	0.00260729	0.119597	7648.92	7806.8	7802.21	6427.85	7450.52	7369.17	7128.5	7213.5	7331.78	6416.71	6718.14	6046.3
Q00688	FKBP3	1.03956	0.753618	0.882664	1.05475	0.498506	0.764692	0.625158	0.0552805	0.315951	0.601367	0.0531118	0.330781	0.592706	0.0384598	0.370036	1.01461	0.845989	0.952464	2284.3	3019.99	2416.04	1059.81	1752.56	1830.38	2637.27	2797.02	2398.86	2509.65	2213.19	2703.69
Q00765	REEP5	0.92642	0.705647	0.857288	0.950944	0.749059	0.89441	1.09528	0.851898	0.941376	1.18228	0.655452	0.841232	1.15179	0.68218	0.862073	1.02647	0.877705	0.962406	4085.12	3723.21	4681.25	3726.71	7377.13	3662.3	4518.11	6062.25	2239.84	5592.62	3471.73	4417.21
Q00796	SORD	1.09076	0.470555	0.713967	1.13977	0.525629	0.778456	0.956533	0.797333	0.912556	0.876944	0.404528	0.701048	0.839234	0.440657	0.758609	1.04493	0.858546	0.955595	1185.13	1338.94	1230.81	1202.68	776.568	1313.57	1361.82	1573.4	988.383	1178.06	903.827	1360.56
Q00839	HNRNPU	0.932744	0.101808	0.381711	0.962703	0.00432209	0.171183	0.901626	0.239654	0.541728	0.966638	0.673522	0.848719	0.936556	0.41774	0.745768	1.03212	0.381103	0.691569	13634.6	14513.4	15283.3	15317.5	14779.5	11885.3	14867	14900.2	15059.1	15587.1	15361.4	15614.5
Q01082	SPTBN1	1.00556	0.929176	0.969337	0.89364	0.16044	0.484528	0.913547	0.320692	0.624913	0.908493	0.216567	0.548039	1.02228	0.702374	0.869606	0.888695	0.0662205	0.373379	1647.3	1413.32	1481.79	1369.91	1491.43	1265.41	1325.93	1369.52	1341.38	1582.66	1324.35	1610.27
Q01085	TIAL1	1.62081	0.293662	0.577262	1.59597	0.143266	0.455373	1.48244	0.195572	0.501942	0.914628	0.93849	0.979723	0.928864	0.582564	0.820153	0.984673	0.873916	0.961337	567.585	258.904	643.56	369.996	490.436	484.115	514.876	404.173	528.469	424.31	164.366	318.306
Q01105	SET	0.870718	0.283521	0.567984	0.969602	0.767817	0.905992	1.07099	0.526465	0.777598	1.23001	0.136604	0.451252	1.10457	0.342355	0.68351	1.11357	0.354148	0.675892	35146.5	25830.5	29452.4	41532.8	32650.5	37045.4	37434.2	32611.7	30653.2	32722.8	39641.2	31492.1
Q01130	SRSF2	0.866054	0.384169	0.653367	0.752875	0.24546	0.571304	0.952229	0.81621	0.923821	1.0995	0.0909862	0.397721	1.26479	0.218521	0.590731	0.869317	0.388021	0.69748	6863.22	6861.32	6717.35	7823.96	6884.97	7767	7708.42	4194.73	5867.33	9674.68	7760.75	6168.05
Q01469	FABP5	0.90013	0.518824	0.743041	1.17206	0.145271	0.457979	1.04935	0.694675	0.86743	1.16578	0.389807	0.690651	0.895307	0.294157	0.639849	1.3021	0.155498	0.510834	5444.34	3563.03	5879.02	6034.17	6426.34	4893.71	6136.3	6153.98	7093.27	6237.77	5506.22	4794.04
Q01518	CAP1	0.980191	0.661762	0.83278	1.17384	0.0396169	0.320068	1.23545	0.0063888	0.159922	1.26041	0.0112877	0.209635	1.05248	0.425554	0.750398	1.19757	0.0447289	0.336721	5859.9	5210.88	5202.97	7029.74	6379.52	7102.4	6339.23	7107.21	6042.47	5538.29	5736.37	5327.97
Q01581	HMGCS1	1.36492	0.00446206	0.11756	0.507498	0.0460054	0.34363	0.806774	0.0765408	0.356192	0.591077	0.00317882	0.142328	1.58971	0.122769	0.50598	0.371815	0.014671	0.220243	1732.35	1896.59	1851.51	1227.58	932.619	1079.16	958.669	400.517	678.525	1302.57	1250.44	1462.21
Q01628	IFITM3	1.37704	0.531731	0.750203	1.71365	0.0115441	0.229517	2.01721	0.00286263	0.123371	1.46489	0.21369	0.545309	1.17714	0.245511	0.606091	1.24445	0.395494	0.700496	3248.54	9362.49	4360.49	8401.64	7146.32	9313.42	6053.2	8355.61	6711.31	3520.19	4475.71	4328.71
Q01650	SLC7A5	1.22617	0.115669	0.406005	1.27624	0.304363	0.6326	1.07986	0.777082	0.901855	0.880676	0.420532	0.709342	0.846126	0.515539	0.797822	1.04083	0.935172	0.977392	2555.37	2435.21	2366.66	2465.25	2516.97	1497.12	1855.88	3264.76	2537.02	2286.43	1615.55	2098.2
Q01658	DR1	1.12933	0.322672	0.605229	2.15579	0.28501	0.615144	1.1072	0.393652	0.684651	0.980406	0.431912	0.719372	0.513594	0.366603	0.703192	1.90892	0.385757	0.695936	686.22	717.918	696.526	667.873	680.493	711.138	737.458	2621.67	650.858	700.85	676.762	482.493
Q01780	EXOSC10	0.864472	NA	NA	0.652086	0.801775	0.918923	1.04041	0.615081	0.830257	1.20352	NA	NA	1.59551	0.0547177	0.410731	0.754317	NA	NA	12.8455	NA	36.1159	31.4509	27.4608	29.4773	22.2777	12.5249	20.596	6.60183	29.5526	48.8016
Q01813	PFKP	1.3996	0.0108021	0.165491	1.20487	0.122011	0.431594	1.05191	0.620846	0.831377	0.751579	0.0120367	0.209749	0.873048	0.199949	0.578999	0.860868	0.0784885	0.38877	5007.76	5237.6	5358.69	3680.8	4417.18	3629.7	4364.45	5012.89	4055.68	3974.37	3980.24	3194.35
Q01844	EWSR1	1.10346	0.198003	0.49131	1.01691	0.926012	0.974523	0.974699	0.602972	0.822193	0.883313	0.184899	0.514474	0.958494	0.737085	0.889117	0.921564	0.472765	0.74841	1729.33	1679.11	2037.79	1639.77	1460.02	1710.94	1763.39	1389.83	1865.82	1617.56	1631.24	1686.79
Q01968	OCRL	1.61745	NA	NA	0.745502	NA	NA	NA	NA	NA	NA	NA	NA	NA	NA	NA	0.460912	0.063998	0.367791	22.537	28.36	22.0818	NA	NA	NA	11.2457	5.42485	16.9662	NA	23.5681	6.51163
Q01970	PLCB3	1.17861	0.861577	0.939183	1.07617	0.946035	0.981796	0.581089	0.201622	0.50416	0.493027	0.238599	0.568984	0.539959	0.232664	0.59919	0.913082	0.91938	0.97428	61.7581	26.7853	90.0169	21.4059	54.6859	11.9432	29.3082	76.241	57.491	38.7612	65.6716	47.0674
Q02218	OGDH	1.39573	0.00600852	0.127233	1.33389	0.0287232	0.295685	1.14306	0.37929	0.675114	0.818967	0.131244	0.444225	0.856935	0.266221	0.617895	0.955693	0.472809	0.74841	878.816	841.174	874.067	570.376	835.182	718.888	923.215	802.421	753.485	553.048	620.472	685.046
Q02241	KIF23	0.664836	0.561277	0.772246	0.783728	0.698946	0.869979	0.466446	0.207513	0.509779	0.701596	0.196192	0.523798	0.595163	0.418857	0.746842	1.17883	0.922189	0.975228	45.4813	66.8194	91.2012	50.7186	46.3536	45.7039	139.156	66.0487	34.6895	66.5226	51.4855	188.085
Q02543	RPL18A	1.03902	0.778298	0.899689	0.823644	0.0187502	0.257389	1.08347	0.0943628	0.382274	1.04278	0.645018	0.838115	1.31546	0.00854155	0.248518	0.79271	0.103155	0.431614	12118.1	10027	8705.45	11197.5	10890.3	10082.5	7432.31	8746.92	8276.28	9534.46	10075.7	10081.6
Q02750	MAP2K1	1.18567	0.447106	0.698796	1.2293	0.446446	0.732494	1.27586	0.367394	0.665794	1.07606	0.651816	0.841232	1.03787	0.821767	0.9284	1.0368	0.89275	0.968612	1051.96	1103.36	1297.44	1353.06	969.647	1392.67	1117.28	1511.14	951.38	1096.73	537.869	1277.47
Q02790	FKBP4	1.23632	0.0943698	0.37407	1.23874	0.0708651	0.367403	1.12316	0.324172	0.626618	0.908468	0.320444	0.63089	0.906698	0.25101	0.610085	1.00195	0.958314	0.988177	4816.59	5408.48	4478.23	5038.6	4276.37	4042.5	5270.93	4759.01	4702.04	3974.37	3400.52	4517.87
Q02809	PLOD1	1.03266	0.89886	0.956302	1.08121	0.21327	0.539538	1.1881	0.0482589	0.310162	1.15052	0.321211	0.631391	1.09886	0.198538	0.576964	1.04701	0.672782	0.869779	976.3	1496.73	1323.34	1515.27	1319.91	1532.64	1253.7	1420.53	1300.63	1288.68	1250.25	1137.37
Q02818	NUCB1	0.616071	0.327163	0.608871	0.250617	0.0527396	0.350812	0.43192	0.203848	0.506532	0.701088	0.748061	0.885119	1.72343	0.696517	0.866983	0.406799	0.452587	0.734638	38.3632	456.26	397.206	339.424	262.576	23.2504	265.153	66.9085	30.7336	359.144	535.414	553.049
Q02878	RPL6	0.927742	0.605855	0.796051	0.957548	0.480214	0.754845	0.989452	0.817864	0.925252	1.06652	0.655953	0.841232	1.03332	0.683853	0.863293	1.03213	0.769403	0.923133	20142.6	11018.6	19774	17008.3	17360.9	19954	18355.2	18644.1	15572.3	17740.2	18514.5	18647.6
Q02880	TOP2B	2.72277	0.220804	0.514012	0.82961	0.797608	0.916747	0.721596	0.572469	0.807055	0.265023	0.0919996	0.400226	0.869802	0.628733	0.845413	0.304693	0.134243	0.487609	104.131	29.9849	21.1395	12.3293	12.1443	16.6726	10.4728	20.0715	16.7611	19.4987	8.7286	28.7939
Q02952	AKAP12	2.98072	0.0661438	0.328187	1.21266	0.459408	0.740686	1.63025	0.212855	0.517027	0.546932	0.122312	0.427571	1.34436	0.206537	0.585725	0.406834	0.0391939	0.322536	204.347	241.108	105.613	130.523	88.2074	82.6662	58.3278	91.8596	74.0061	41.455	28.9288	114.494
Q02978	SLC25A11	1.01887	0.919695	0.964861	0.93379	0.592308	0.816325	1.08096	0.654144	0.848175	1.06094	0.753941	0.885119	1.1576	0.47141	0.772202	0.916498	0.599724	0.829434	1183.44	952.81	854.766	1096.65	820.172	1256.46	1027.22	677.683	1036.36	1010.77	895.875	1028.98
Q03135	CAV1	1.25018	0.00782526	0.1442	1.28865	0.0803206	0.382187	1.16143	0.557918	0.800195	0.929009	0.581583	0.804992	0.901279	0.560773	0.809686	1.03077	0.834036	0.94812	12510.9	12590.1	12525.6	9650.26	16105.5	9199.65	14672.2	10652.7	13459.4	10948.7	9429.66	9718.45
Q03252	LMNB2	0.872459	0.123747	0.410902	1.08018	0.559002	0.796784	1.23899	0.060899	0.325486	1.42011	0.0259635	0.258632	1.14702	0.329653	0.673076	1.23809	0.164803	0.517386	625.072	496.712	567.289	810.666	690.755	897.247	799.387	725.513	566.324	616.782	677.934	641.274
Q03405	PLAUR	1.4519	0.0483523	0.285542	1.08453	0.470008	0.746574	1.73441	0.0254486	0.257518	1.19458	0.314712	0.628657	1.59922	0.024372	0.338343	0.746975	0.0456357	0.336721	715.201	936.451	724.804	741.764	979.51	1117.58	541.642	595.054	638.456	442.79	582.359	611.638
Q03426	MVK	0.877526	NA	NA	1.20351	NA	NA	0.874672	NA	NA	0.996747	NA	NA	0.72677	NA	NA	1.37148	NA	NA	21.2937	NA	28.2339	NA	21.2902	28.0763	NA	40.2615	27.6644	30.9237	30.6359	23.1004
Q03518	TAP1	1.21975	NA	NA	2.12895	NA	NA	1.43995	NA	NA	1.18053	0.674482	0.849054	0.676365	0.230454	0.598286	1.7454	0.101072	0.43017	178.726	87.0612	129.278	135.754	231.37	99.2613	309.964	203.491	176.091	115.265	NA	100.662
Q03519	TAP2	0.358455	NA	NA	0.79575	0.487176	0.756924	1.89132	0.666102	0.852972	5.27632	NA	NA	2.37678	0.460198	0.765765	2.21995	NA	NA	NA	22.2081	11.0064	16.329	99.6281	146.918	48.0705	44.8686	17.6623	31.8711	60.9038	46.2151
Q03701	CEBPZ	1.17707	0.61747	0.803127	0.633312	NA	NA	0.714598	NA	NA	0.607101	NA	NA	1.12835	NA	NA	0.538043	NA	NA	74.5707	37.252	33.2535	23.5652	35.1521	NA	15.1684	36.8697	NA	29.1041	20.5777	73.5706
Q04206	RELA	2.03312	0.0402766	0.262101	2.12368	0.00844541	0.195784	1.40367	0.37559	0.67104	0.690402	0.274602	0.598049	0.660961	0.154974	0.530244	1.04454	0.752915	0.915385	270.01	254.207	148.659	233.775	134.023	96.7565	258.744	196.677	247.426	112.796	84.6181	133.544
Q04323	UBXN1	1.81919	0.237187	0.530608	1.80271	0.443622	0.729605	1.38923	0.117174	0.416405	0.763653	0.672228	0.848719	0.770634	0.856493	0.937444	0.990941	0.907415	0.97199	130.939	402.819	168.909	172.707	137.507	226.381	283.236	74.8261	338.24	114.816	129.786	141.651
Q04446	GBE1	1.23348	0.969	0.984912	0.957927	0.695978	0.868127	1.12291	0.671903	0.855803	0.910363	0.89293	0.95877	1.17223	0.567714	0.809686	0.776606	0.819203	0.944384	119.747	39.3166	29.4893	78.0444	42.4515	51.1558	73.947	35.0554	37.4289	50.1254	47.8244	54.9129
Q04637	EIF4G1	1.15534	0.0142044	0.183366	1.02459	0.916491	0.969458	1.18487	0.00951618	0.195082	1.02555	0.544387	0.792743	1.15643	0.240516	0.603647	0.886828	0.310065	0.640025	2746.71	2808.67	2576.86	2627.5	2862.58	2849.97	2894.08	2342	1975.81	2371.97	2242.47	2424.37
Q04760	GLO1	1.08771	0.113274	0.402099	1.14516	0.0279471	0.295685	1.122	0.574149	0.807232	1.03153	0.950905	0.980795	0.979771	0.802163	0.921299	1.05282	0.324296	0.64911	8748.5	7885.35	8672.3	10533	9219.92	6350.98	8819.87	9397.52	8425.51	7936.38	7949.85	7379.33
Q04828	AKR1C1	1.04182	0.877504	0.947783	1.06232	0.589415	0.815608	0.864475	0.368946	0.666682	0.829775	0.384479	0.686152	0.813759	0.111783	0.483162	1.01968	0.81991	0.944384	2933.14	1974.01	3252.12	1979.18	2117.6	2673.58	2527.59	3012.51	2779.76	2496.25	2183.03	3152.47
Q04837	SSBP1	0.932372	0.154069	0.451226	1.20031	0.0126125	0.229934	1.14256	0.0172625	0.223823	1.22543	0.00229314	0.129615	0.951889	0.214684	0.587573	1.28737	0.00286418	0.122107	4315.27	4546	4167.48	5442.76	5170.03	5353.08	5612.35	5297.57	5862.9	4461.08	4939.29	4573.4
Q04917	YWHAH	1.10783	0.528531	0.74718	1.16405	0.320847	0.645972	1.25526	0.0862824	0.367048	1.13308	0.38629	0.687704	1.07836	0.563828	0.809686	1.05075	0.761247	0.919958	2673.19	2178.74	3263.83	3269.85	3287.16	2638.78	2960.56	3283.21	2283.83	2544.33	2660.65	2120.82
Q04941	PLP2	1.04965	0.687555	0.848843	1.26776	0.398483	0.699341	0.750675	0.145167	0.444295	0.715169	0.114358	0.418987	0.592128	0.117188	0.491514	1.20779	0.515381	0.781621	1755.6	1962.31	1477.85	985.09	1637.35	1093.4	1345.14	2602.04	2328.23	1542.41	1886.26	1521.33
Q05048	CSTF1	0.622937	0.12592	0.413004	1.11405	NA	NA	0.552032	0.117838	0.416405	0.886177	0.69382	0.860871	0.495517	NA	NA	1.78839	NA	NA	285.955	181.593	120.284	96.0002	129.098	295.825	NA	295.892	404.955	374.143	310.404	259.099
Q05209	PTPN12	1.21869	0.776017	0.898037	1.19193	0.848068	0.945604	0.959652	0.826527	0.928479	0.787445	0.881738	0.953077	0.805124	0.992394	0.998823	0.978042	0.894526	0.970114	77.2858	3.51747	40.2109	49.5437	35.4776	10.2707	90.4292	13.7016	14.2261	44.279	39.4799	15.5397
Q05397	PTK2	1.04839	0.846834	0.931749	1.22027	0.0685058	0.364559	0.805062	0.300661	0.598956	0.767903	0.318905	0.629469	0.659742	0.106721	0.476203	1.16394	0.338053	0.663933	135.187	215.323	193.303	186.965	140.004	90.6261	221.039	185.892	226.035	182.11	155.86	180.742
Q05519	SRSF11	0.903428	0.152939	0.451226	0.955734	0.660353	0.850434	0.828142	0.202846	0.505459	0.916666	0.474543	0.74641	0.866498	0.416383	0.744433	1.0579	0.697077	0.888657	397.055	372.629	354.633	414.063	270.055	346.505	347.751	358.475	483.186	389.304	453.654	401.543
Q05639	EEF1A2	0.870016	0.378252	0.647588	0.985146	0.961481	0.987344	1.2344	0.44152	0.724093	1.41883	0.180554	0.508402	1.25302	0.393534	0.72482	1.13233	0.288534	0.619861	491.319	571.459	570.672	516.621	828.076	972.887	698.388	523.495	627.723	539.123	557.439	780.932
Q05682	CALD1	1.22397	0.563651	0.77282	1.36078	0.226015	0.551128	4.4662	0.458034	0.738444	3.64896	0.583151	0.806218	3.28209	0.681355	0.862073	1.11178	0.547882	0.805402	371.26	170.174	246.883	217.667	2511.99	146.881	313.317	304.653	258.466	214.234	300.997	128.837
Q06124	PTPN11	1.12055	0.880456	0.949696	1.00169	0.867492	0.952523	0.72585	0.46345	0.73927	0.647762	0.424032	0.711035	0.724628	0.369422	0.704265	0.893924	0.973355	0.993038	59.2566	205.018	112.135	26.6469	153.268	63.9089	121.452	135.878	79.151	165.498	111.4	59.0168
Q06203	PPAT	0.757858	NA	NA	1.20812	NA	NA	0.977208	0.850221	0.940821	1.28943	NA	NA	0.808867	NA	NA	1.59412	NA	NA	NA	40.6901	NA	73.081	35.979	48.3417	34.9121	94.8181	NA	89.5014	50.1918	21.3796
Q06210	GFPT1	1.04931	0.35824	0.630872	1.27626	0.0168616	0.250165	1.18121	0.155395	0.458473	1.1257	0.286748	0.606261	0.925521	0.45551	0.765765	1.21629	0.0329721	0.300264	762.519	803.801	852.521	842.839	812.932	1067.12	1021.65	882.748	1037.62	809.026	721.251	774.904
Q06265	EXOSC9	2.04998	NA	NA	NA	NA	NA	0.844939	NA	NA	0.41217	0.0691318	0.365878	NA	NA	NA	NA	NA	NA	101.22	99.3545	193.662	88.34	31.1261	43.0262	NA	NA	NA	NA	64.6748	63.5335
Q06323	PSME1	1.17516	0.377013	0.647304	1.40863	0.0164659	0.250165	1.5353	0.00576662	0.15583	1.30645	0.115639	0.419866	1.08993	0.281941	0.631815	1.19866	0.248511	0.594886	1366.24	2029.2	2054.53	2170.31	2490.74	2459.1	1970.08	2181.65	2380.94	1612.13	1676.9	1348.59
Q06481	APLP2	1.66978	0.284607	0.568743	1.31378	0.415646	0.709182	1.87967	0.366719	0.665643	1.1257	0.983808	0.994796	1.43074	0.709776	0.875223	0.786798	0.535997	0.798075	55.9043	125.447	112.536	163.42	132.117	35.2925	90.1114	91.8189	49.2999	17.0098	38.5821	120.412
Q06587	RING1	0.748711	NA	NA	0.433638	NA	NA	0.115492	NA	NA	0.154254	NA	NA	0.266332	NA	NA	0.579179	NA	NA	74.9164	NA	55.3132	NA	NA	10.0442	30.1129	22.1726	60.854	NA	NA	86.9692
Q06787	FMR1	1.1816	0.339856	0.61918	0.990136	0.799118	0.916747	1.05362	0.510331	0.764837	0.891685	0.462466	0.739525	1.06412	0.660907	0.860606	0.83796	0.499202	0.768505	18.263	27.2485	19.8375	19.1248	19.8854	19.2605	9.14847	21.7949	23.8165	16.2554	21.3396	17.7104
Q06830	PRDX1	1.17472	0.143766	0.439299	1.134	0.256617	0.584456	1.17066	0.243172	0.545354	0.996545	0.935129	0.977635	1.03233	0.795421	0.916121	0.965332	0.647529	0.860016	44966.1	48630.5	52751.3	48903.8	41518.3	55420.1	41833.9	49912.3	49528.2	36275.6	40747.9	47557.3
Q07020	RPL18	1.01062	0.962774	0.98374	0.853018	0.106589	0.420623	0.9689	0.739501	0.883713	0.95872	0.762263	0.890754	1.13585	0.0730623	0.439747	0.844055	0.191774	0.536411	18999.3	17610.2	13729.9	17486.2	15369.6	15405.6	15034.3	13776.7	13678.2	16009.4	14963.7	18837.3
Q07021	C1QBP	2.6588	0.00248673	0.106036	2.65406	0.00277579	0.155091	2.78305	0.00236903	0.123371	1.04673	0.424136	0.711035	1.0486	0.478794	0.774949	0.998216	0.953947	0.987451	7215.73	6898.17	6648.98	7403.18	7688.63	6641.37	7289.44	7081.82	6354.57	3123.54	2762.02	1923.56
Q07065	CKAP4	1.09641	0.442375	0.695243	1.06792	0.210724	0.539019	1.1583	0.0528684	0.315951	1.05645	0.566177	0.799405	1.08463	0.129058	0.513704	0.974021	0.853957	0.954887	4545.42	5736.05	6165.94	5399.38	6117.5	5859.01	5258.68	5561.6	5199.85	5081.51	4627.06	5292.63
Q07157	TJP1	1.17281	NA	NA	0.373637	NA	NA	0.6852	NA	NA	0.584239	0.322486	0.632885	1.83387	0.362646	0.700072	0.318583	0.0883518	0.407305	14.1983	44.638	29.3726	7.23074	14.1877	30.1167	8.67292	15.7126	3.71632	27.2994	NA	22.8418
Q07666	KHDRBS1	1.11451	0.48887	0.725343	1.07923	0.627518	0.834388	0.834904	0.448377	0.730599	0.749125	0.188968	0.518628	0.773613	0.242205	0.603867	0.968346	0.790407	0.934529	6813.39	5304.82	6617.91	6423.51	4176.41	3435.77	5075.58	6084.93	6982.53	4602.93	4958.35	7249.86
Q07812	BAX	1.27575	0.294148	0.577262	1.2714	0.38516	0.694241	0.891326	0.734679	0.88331	0.698668	0.141052	0.45735	0.70106	0.213296	0.585725	0.996588	0.901869	0.97199	393.937	321.856	395.583	218.245	187.417	370.82	344.456	476.917	286.211	367.961	326.764	176.43
Q07817	BCL2L1	0.18387	NA	NA	0.223466	0.308836	0.636645	0.212447	0.285706	0.583184	1.15542	NA	NA	0.950688	0.679499	0.861744	1.21535	NA	NA	NA	158.468	116.707	190.865	151.468	134.58	152.886	156.612	192.153	133.019	289.222	1822.62
Q07820	MCL1	NA	NA	NA	NA	NA	NA	NA	NA	NA	1.71025	0.0892093	0.395575	12.5912	NA	NA	0.135829	NA	NA	376.819	449.336	328.806	846.924	704.437	423.909	52.2924	NA	NA	NA	NA	NA
Q07866	KLC1	2.01017	0.0595314	0.313775	1.20599	0.411324	0.705127	0.843072	0.69623	0.867733	0.419404	0.0217125	0.241785	0.69907	0.158416	0.533289	0.599945	0.0123138	0.2069	178.543	203.37	143.183	95.1832	45.0618	79.9818	112.883	94.0869	108.058	124.206	48.9458	88.0679
Q07955	SRSF1	1.08931	0.410209	0.669536	1.1848	0.195006	0.526507	1.0685	0.623883	0.831397	0.980896	0.789924	0.904608	0.901844	0.35124	0.690631	1.08766	0.273059	0.613834	5051.49	4899.09	5428.43	5849.44	4382.31	4853.46	4984.03	6033.48	5709.57	4627.01	3948.72	5542.37
Q07960	ARHGAP1	1.32784	0.0798594	0.351789	2.04666	0.0129911	0.229934	2.00421	0.00515099	0.147579	1.50937	0.00148483	0.104405	0.97926	0.946212	0.980297	1.54134	0.0259236	0.267553	324.562	303.538	344.786	459.359	523.977	485.113	613.134	412.838	473.577	297.821	195.325	239.536
Q08170	SRSF4	0.0680504	NA	NA	0.556588	NA	NA	0.222194	NA	NA	3.26514	NA	NA	0.399207	NA	NA	8.17905	0.16567	0.518068	127.811	64.1226	44.9135	NA	255.848	259.711	58.7389	905.259	973.186	1309.14	1011.17	NA
Q08209	PPP3CA	0.975512	0.844236	0.930162	1.22212	0.468957	0.74621	0.890137	0.484613	0.747903	0.912482	0.783227	0.902464	0.728355	0.24057	0.603647	1.2528	0.456205	0.736273	178.834	329.574	315.265	216.441	242.993	292.152	353.028	446.621	232.247	223.962	331.806	288.581
Q08211	DHX9	1.06812	0.228013	0.522617	1.08006	0.333736	0.654233	1.10584	0.126075	0.428908	1.03532	0.472402	0.746041	1.02387	0.719136	0.879854	1.01118	0.895692	0.970954	3652.95	3462.65	3343.79	3851.07	3425.55	3552.2	3605.51	3815.61	3155.21	3072.75	3208.42	3511.2
Q08345	DDR1	0.943887	NA	NA	1.00591	NA	NA	1.93513	0.239235	0.541295	2.05017	NA	NA	1.92376	NA	NA	1.06571	NA	NA	NA	13.5526	25.9858	47.9567	17.5688	56.0654	20.5125	21.6239	NA	32.7814	15.4581	14.5939
Q08379	GOLGA2	1.40974	NA	NA	0.572955	NA	NA	0.614636	NA	NA	0.435993	0.0787841	0.37928	1.07275	0.871135	0.944708	0.406427	0.0641859	0.367791	60.0294	46.5533	27.3303	31.6006	12.7149	14.0697	29.5006	12.0236	12.9017	31.6639	NA	NA
Q08380	LGALS3BP	1.29792	0.307351	0.589361	1.14511	0.30802	0.635504	1.2254	0.194155	0.500759	0.944124	0.878056	0.951576	1.07012	0.667828	0.860606	0.882263	0.655143	0.861622	772.315	1028.69	540.564	889.654	618.392	702.689	641.853	607.816	816.213	526.337	618.126	659.626
Q08431	MFGE8	2.53149	NA	NA	0.96924	NA	NA	0.9111	NA	NA	0.359907	0.000133611	0.0488375	0.940015	0.675488	0.861695	0.382874	0.00124817	0.0927874	51.6673	57.814	48.3456	20.3088	19.2302	17.264	20.7598	16.261	23.407	16.5264	25.0373	NA
Q08623	PUDP	1.56576	NA	NA	1.41211	0.0723623	0.367476	0.634187	NA	NA	0.405034	NA	NA	0.449106	NA	NA	0.901868	NA	NA	NA	NA	291.579	154.646	81.5522	NA	237.685	252.476	298.736	206.754	210.622	141.288
Q08722	CD47	1.27852	NA	NA	1.36507	NA	NA	1.0512	NA	NA	0.822204	0.585951	0.806922	0.770071	0.185821	0.564857	1.0677	0.682404	0.879053	171.004	379.719	232.212	268.114	209.91	165.708	313.054	227.62	295.264	173.267	NA	234.983
Q08752	PPID	2.10682	0.0391822	0.259851	2.10728	0.231956	0.555772	2.28569	0.0588937	0.324188	1.0849	0.84936	0.938411	1.08466	0.711417	0.875246	1.00022	0.766641	0.92183	101.237	128.873	88.7118	74.292	115.778	155.819	42.7144	167.63	108.546	41.6404	75.5406	34.1469
Q08945	SSRP1	1.01981	0.895608	0.956053	0.966747	0.749291	0.89441	0.92497	0.3904	0.683631	0.906998	0.40479	0.701048	0.956785	0.584563	0.82202	0.947964	0.684973	0.879563	783.297	951.514	1076.33	881.917	803.866	863.917	942.429	779.809	942.623	886.816	1046.93	822.773
Q08AF3	SLFN5	2.11805	NA	NA	1.96187	NA	NA	0.818901	NA	NA	0.38663	NA	NA	0.417408	NA	NA	0.926263	NA	NA	46.0305	NA	20.6047	NA	21.2673	4.49588	20.6884	41.0333	NA	6.84095	19.9038	20.4462
Q08J23	NSUN2	0.938724	0.495857	0.730253	1.16153	0.107035	0.420633	0.813122	0.143277	0.444295	0.866199	0.355903	0.664017	0.700043	0.0481453	0.398872	1.23735	0.108258	0.43816	1578.49	1899.42	1418.46	1603.08	1525.9	1112.26	1848.03	1944.43	2266.08	1684.78	1865.45	1665.77
Q09028	RBBP4	1.14683	0.445937	0.698796	0.799636	0.311448	0.64039	0.892809	0.619339	0.831145	0.778502	0.125608	0.434159	1.11652	0.425945	0.750398	0.697258	0.0485481	0.33717	1116.46	1011.81	812.435	853.395	798.951	636.994	572.84	712.38	765.206	1128.09	674.123	761.987
Q09161	NCBP1	1.46583	0.050765	0.291729	1.67357	0.0370067	0.313713	1.58967	0.00513009	0.147579	1.08449	0.570356	0.799561	0.949871	0.853821	0.937338	1.14172	0.568414	0.81458	353.635	326.116	232.723	327.907	288.609	373.049	248.531	402.886	390.372	202.538	222.631	197.327
Q09666	AHNAK	1.0222	0.273971	0.562913	1.09014	0.123938	0.433963	0.960366	0.434291	0.716063	0.939506	0.236332	0.567428	0.880953	0.106278	0.476203	1.06647	0.2011	0.545193	2567.27	2556.28	2514.13	2500.21	2497.61	2177.82	2784.98	2502.89	2857.44	2511.93	2412.48	2547.37
Q0VDF9	HSPA14	1.20956	0.604904	0.796051	1.12542	0.585568	0.814468	0.917673	0.730599	0.881153	0.758681	0.461931	0.739525	0.815405	0.443493	0.759099	0.930435	0.910352	0.97199	98.2232	63.2197	43.712	46.1998	82.1799	27.2673	72.078	49.2217	69.5834	65.1301	35.1325	69.3479
Q0VF96	CGNL1	1.05299	0.725663	0.86848	1.82282	0.222137	0.549258	2.5109	0.172097	0.475387	2.38454	0.19794	0.527197	1.37748	0.67266	0.860606	1.73108	0.267399	0.610457	16.7086	14.8904	20.8174	16.1909	34.6141	74.184	51.1669	16.9729	22.5974	18.1804	17.6606	13.9376
Q10471	GALNT2	1.16513	0.401019	0.663365	1.45053	0.0698225	0.366261	1.34453	0.180089	0.481799	1.15398	0.507831	0.76429	0.926927	0.665147	0.860606	1.24495	0.250026	0.594886	431.12	626.973	614.108	619.938	814.26	495.491	549.223	772.768	759.823	387.384	510.934	536.895
Q10567	AP1B1	1.57802	0.326236	0.608604	1.67625	0.183259	0.518361	1.15194	0.736108	0.88331	0.729993	0.500262	0.761376	0.687214	0.323384	0.666962	1.06225	0.814224	0.943769	55.6331	130.375	146.78	79.2627	117.611	46.0598	128.03	72.2738	153.201	49.1526	106.112	55.6256
Q10570	CPSF1	1.03687	0.70068	0.854683	0.736558	0.196684	0.526507	0.808546	0.242438	0.544934	0.779796	0.141826	0.458451	1.09773	0.665399	0.860606	0.710369	0.137724	0.490172	51.4741	56.7815	48.021	43.0403	48.1968	30.6269	24.1877	45.8265	40.9998	43.0166	49.316	58.3873
Q10589	BST2	2.01877	NA	NA	0.752743	NA	NA	1.26265	NA	NA	0.625456	0.221338	0.551886	1.6774	NA	NA	0.372871	NA	NA	645.681	339.013	632.063	263.559	209.182	538.468	200.947	NA	NA	202.841	331.066	NA
[truncated: 1,567 more rows]
