# Supplementary material for: Targeting Esophageal Squamous Cell Carcinoma by Combining Copper Ionophore Disulfiram and JMJD3/UTX Inhibitor GSK J4
Source: Cancers (Basel). 2023 Nov 9;15(22):5347. doi: 10.3390/cancers15225347 (PMC10670038; doi:10.3390/cancers15225347)
Supplement: Supplementary file 1 [file cancers-15-05347-s001.zip › Supplementary data S3.xlsx]

## Sheet: 1
Inpatient number	surgery time	gender	age (years)	location	length of tumor (cm)	T stage	N stage	differentiation	TNM stage	number of lymph node metastases	metastases	relative JMJD3 expression	relative UTX expression	survival time (months)	progression-free survival time (months)	progression=1	surgical operations	perioperative treatments
300126259	2017-10-24	female	68	middle	2.5	3	1	moderately + poorly	IIIB	1	No	0.224274	0.111105	25	23	1	Thoracoscopic resection of esophageal cancer	Chemotherapy (cisplatin + paclitaxel) + Radiotherapy
300114200	2017-08-16	female	64	middle	3	1b	0	moderately + poorly	IB	0	No	0.190782	0.126452	55	55	0	Left thoracic esophageal cancer resection	Follow-up
300106607	2017-07-17	male	62	middle and lower	2.2	1b	0	moderately + poorly	IB	0	No	0.195693	0.203533	47	44	1	Left thoracic esophageal cancer resection	Follow-up
300124444	2017-10-11	female	75	middle and lower	3.1	3	0	moderately	IIB	0	No	0.378929	0.207809	53	23	1	Left thoracic esophageal cancer resection	Radiotherapy
300121979	2017-09-28	male	71	middle	3	3	0	moderately + poorly	IIB	0	No	0.974905	0.224274	8	8	0	Thoracoscopic resection of esophageal cancer	Radiotherapy
300161796	2018-04-20	male	62	middle	4.2	3	0	poorly	IIB	0	No	0.422396	0.360149	15	12	1	Left thoracic esophageal cancer resection	Chemoradiotherapy (cisplatin)
300171754	2018-06-08	male	59	lower	8.5	3	0	moderately	IIB	0	No	0.324585	0.367717	25	22	1	Left thoracic esophageal cancer resection	Chemotherapy (docetaxel + cisplatin)
300091078	2017-12-05	female	74	middle	1.1	1b	0	poorly	IB	0	No	0.631418	0.389582	51	51	0	Left thoracic esophageal cancer resection	Chemotherapy (docetaxel + oxaliplatin)
300263805	2019-08-07	female	71	middle	3	1b	0	moderately	IB	0	No	0.721965	0.438303	31	31	0	Left thoracic esophageal cancer resection	Follow-up
300261272	2019-08-01	male	69	middle	6	3	2	moderately + poorly	IIIB	3	No	0.515246	0.48858	31	31	0	Thoracoscopic resection of esophageal cancer	Chemotherapy (docetaxel + nedaplatin)
300208633	2018-12-07	male	68	middle	3	3	0	moderately	IIB	0	No	2.62079	0.552227	1	1	0	Left thoracic esophageal cancer resection	Follow-up
300105662	2017-07-12	male	69	middle	3.5	3	0	poorly	IIB	0	No	1.39474	0.629961	39	39	0	Thoracoscopic resection of esophageal cancer	Follow-up
300117995	2017-09-15	male	61	lower	7	3	1	moderately	IIIB	1	No	0.66281	0.670511	54	54	0	Left thoracic esophageal cancer resection	Follow-up
300131094	2017-11-16	male	62	lower	5	3	0	well + moderately	IIB	0	No	1.35035	0.710382	48	48	0	Left thoracic esophageal cancer resection	Follow-up
300116385	2017-09-08	male	60	middle	3	2	1	moderately + poorly	IIIA	1	No	0.838956	0.723635	26	26	0	Thoracoscopic resection of esophageal cancer	Chemotherapy (cisplatin + paclitaxel) + Radiotherapy
300175033	2018-06-25	male	55	middle and lower	5	3	0	moderately + poorly	IIB	0	No	1.04488	0.749154	1	1	0	Thoracoscopic resection of esophageal cancer	Best supportive care
300259974	2019-07-25	female	78	middle and lower	6	3	1	moderately + poorly	IIIB	2	No	0.356836	0.782773	1	1	0	Left thoracic esophageal cancer resection	Best supportive care
300105687	2017-07-09	female	58	middle	5.5	2	1	moderately	IIA	1	No	0.93088	0.83702	56	56	0	Thoracoscopic resection of esophageal cancer	Chemotherapy (docetaxel + cisplatin)
300110589	2017-08-01	male	61	middle	4.8	2	3	well + moderately	IIIC	7	No	1.28046	0.844791	0	0	0	Thoracoscopic resection of esophageal cancer	Best supportive care
300108233	2017-07-27	male	67	middle	3.5	3	0	moderately + poorly	IIB	0	No	1.03049	0.850667	29	21	1	Left thoracic esophageal cancer resection	Radiotherapy
300114262	2017-08-17	male	54	middle	4.5	2	1	moderately	IIIA	1	No	0.348686	0.870551	55	5	1	Thoracoscopic resection of esophageal cancer	Chemotherapy (docetaxel + cisplatin) + Radiotherapy
300173330	2018-06-12	male	64	middle	3.5	3	2	poorly	IIIB	3	No	1.9816	0.895025	10	5	1	Thoracoscopic resection of esophageal cancer	Chemotherapy (docetaxel + cisplatin)
300117133	2017-09-05	male	65	middle	6.5	3	1	moderately	IIIB	1	No	1.11214	0.915945	4	2	0	Thoracoscopic resection of esophageal cancer	Best supportive care
300173306	2018-06-15	male	69	middle	3.5	3	1	moderately	IIIB	2	No	3.49026	0.997692	11	11	1	Thoracoscopic resection of esophageal cancer	Radiotherapy
300175376	2018-06-24	male	65	middle	4.5	3	0	well + moderately	IIB	0	No	2.74473	1.00696	44	44	0	Right thoracic oesophagectomy for cancer	Chemotherapy (docetaxel + cisplatin)
300108719	2017-07-21	female	64	middle	3.5	1b	1	poorly	IIB	1	No	1.18099	1.02574	56	56	0	Thoracoscopic resection of esophageal cancer	Chemotherapy (nedaplatin + tegio)
300131310	2017-11-17	male	60	lower	7	4	3	well and poorly	ⅣA	15	No	1.25701	1.06191	51	51	0	Thoracoscopic resection of esophageal cancer	Radiotherapy + Chemotherapy (docetaxel + nedaplatin)
300310624	2018-07-03	male	68	middle	3	3	1	well	IIIB	1	No	1.1487	1.08673	44	44	0	Left thoracic esophageal cancer resection	Chemotherapy (docetaxel + cisplatin)
300132333	2017-11-23	male	54	middle	4.5	3	0	poorly	IIB	0	No	1.217	1.11987	33	33	0	Left thoracic esophageal cancer resection	Chemotherapy (cisplatin + paclitaxel) + Radiotherapy
300147367	2019-02-21	female	67	middle	2	3	0	moderately	IIB	0	No	0.89296	1.18646	36	36	0	Right thoracic oesophagectomy for cancer	Follow-up
300132300	2017-11-23	male	55	middle	3.5	3	0	moderately	IIB	0	No	2.02792	1.18921	40	40	0	Thoracoscopic resection of esophageal cancer	Radiotherapy
300122013	2017-10-10	male	71	middle	5.4	3	0	moderately	IIB	0	No	1.98618	1.19748	0	0	0	Thoracoscopic resection of esophageal cancer	Best supportive care
300176298	2018-07-05	male	75	middle and lower	3	1b	0	moderately	IB	0	No	3.27161	1.19748	30	16	1	Left thoracic esophageal cancer resection	Follow-up
300116083	2017-08-30	female	73	middle	2	1a	0	poorly	IB	0	No	0.895025	1.25122	41	41	0	Left thoracic esophageal cancer resection	Follow-up
300123781	2017-10-12	male	53	middle	2.5	2	1	well + moderately	IIIA	1	No	1.23399	1.30134	32	26	1	Left thoracic esophageal cancer resection	Chemotherapy (docetaxel + cisplatin) + Radiotherapy
300187083	2018-07-05	male	63	lower	4.5	3	0	moderately	IIB	0	No	1.14605	1.31951	44	44	0	Thoracoscopic resection of esophageal cancer	Chemotherapy (docetaxel + oxaliplatin)
300117228	2017-09-05	male	66	middle	1.7	3	0	moderately	IIB	0	No	1.76541	1.34102	18	12	1	Thoracoscopic resection of esophageal cancer	Follow-up
300116972	2017-09-06	male	79	middle	2.5	2	0	moderately	IB	0	No	0.670511	1.35974	52	52	0	Left thoracic esophageal cancer resection	Follow-up
300116483	2017-08-30	male	70	middle	5.3	3	1	poorly	IIIB	2	No	1.09177	1.37872	7	5	1	Thoracoscopic resection of esophageal cancer	Chemotherapy (docetaxel + oxaliplatin)
300108583	2017-07-20	male	74	middle	2.3	3	2	moderately	IIIB	4	No	0.51883	1.4012	56	56	0	Right thoracic oesophagectomy for cancer	Chemotherapy (docetaxel + cisplatin)
300314055	2020-05-15	male	74	middle	4	3	1	moderately	IIIB	1	No	2.06575	1.43727	22	22	0	Right thoracic oesophagectomy for cancer	Chemotherapy (docetaxel + oxaliplatin)
300187717	2018-04-19	female	71	lower	2.2	3	0	well + moderately	IIB	0	No	2.37293	1.46409	46	46	0	Left thoracic esophageal cancer resection	Chemotherapy (docetaxel + oxaliplatin)
300124830	2017-10-19	male	50	lower	6.8	3	3	moderately + poorly	ⅣA	9	No	1.4914	1.57644	7	5	1	Left thoracic esophageal cancer resection	Chemotherapy (cisplatin + paclitaxel) + Radiotherapy
300175182	2018-06-27	female	69	middle	5	3	0	moderately + poorly	IIB	0	No	2.25532	1.70527	5	4	1	Thoracoscopic resection of esophageal cancer	Follow-up
300209603	2018-12-13	male	71	middle	4	3	1	poorly	IIIB	1	No	2.07532	1.71317	27	18	1	Left thoracic esophageal cancer resection	Chemotherapy (docetaxel + oxaliplatin)
300258371	2019-07-12	male	73	middle	4	1a	0	well + moderately	IB	0	No	1.76133	1.74917	30	10	1	Left thoracic esophageal cancer resection	Follow-up
300261868	2019-07-31	male	61	middle	3.5	3	1	moderately	IIIB	1	No	3.33264	1.9141	24	9	1	Left thoracic esophageal cancer resection	Chemotherapy (docetaxel + nedaplatin)
300116098	2017-08-31	female	65	upper	3.5	3	1	poorly	IIIB	1	No	1.88339	1.93187	54	54	0	Thoracoscopic resection of esophageal cancer	Radiotherapy
300120497	2017-09-21	male	78	middle	3	3	1	moderately + poorly	IIIB	1	No	0.961483	2.09459	53	53	0	Left thoracic esophageal cancer resection	Best supportive care
300164360	2019-08-16	male	66	middle	3	3	1	well + moderately	IIIB	1	No	3.18951	2.14851	30	30	0	Left thoracic esophageal cancer resection	Radiotherapy
300117725	2017-09-06	male	74	middle	3.5	3	0	moderately	IIB	0	No	1.52274	2.29209	17	10	1	Left thoracic esophageal cancer resection	Follow-up
300101973	2017-07-06	male	64	upper and middle	5	3	1	moderately + poorly	IIIB	1	No	1.04972	2.46229	20	11	1	Thoracoscopic resection of esophageal cancer	Chemotherapy (docetaxel + cisplatin) + Radiotherapy
300104229	2017-07-14	female	70	upper	5	3	2	moderately + poorly	IIIB	3	No	4.45883	7.88986	15	15	1	Left thoracic esophageal cancer resection	Follow-up
300111648	2017-08-08	male	64	middle	6	1b	0	poorly	IB	0	No	2.24492	2.90123	55	55	0	Thoracoscopic resection of esophageal cancer	Follow-up
300113785	2017-08-14	female	57	middle	4.5	3	2	moderately + poorly	IIIB	4	No	3.50642	3.01746	18	18	1	Left thoracic esophageal cancer resection	Chemotherapy (docetaxel + cisplatin) + Radiotherapy
300113339	2017-08-20	male	73	middle	3	3	2	well + moderately	IIIB	4	No	5.88347	8.91767	23	23	1	Thoracoscopic resection of esophageal cancer	Chemotherapy (docetaxel + oxaliplatin)
300118788	2017-09-14	male	69	middle	5	3	0	moderately	IIB	0	No	3.1748	3.42634	2	2	0	Left thoracic esophageal cancer resection	Best supportive care
300120682	2017-09-23	male	60	upper	2	1b	0	poorly	IB	0	No	5.36409	4.37717	24	4	1	Thoracoscopic resection of esophageal cancer	Follow-up
300121472	2017-09-23	female	59	middle	4	3	0	moderately + poorly	IIB	0	No	2.59668	2.89454	7	7	1	Thoracoscopic resection of esophageal cancer	Follow-up
300133900	2017-12-06	female	72	middle	4.3	3	0	moderately	IIB	0	No	2.59068	4.0935	27	25	1	Thoracoscopic resection of esophageal cancer	Follow-up
300212800	2018-12-17	male	65	lower	4.5	3	0	moderately	IIB	0	No	2.95536	3.59668	34	22	1	Left thoracic esophageal cancer resection	Chemotherapy (docetaxel + oxaliplatin)
300211594	2018-12-13	male	67	lower	5.5	3	1	well + moderately	IIIB	1	No	43.2112	30.6256	5	4	1	Left thoracic esophageal cancer resection	Best supportive care
300211617	2018-12-08	female	61	upper	5	3	2	poorly	IIIB	4	No	31.125	44.426	1	1	0	Thoracoscopic resection of esophageal cancer	Best supportive care
300186346	2019-02-28	male	66	middle	2.5	3	0	well + moderately	IIB	0	No	28.9067	11.0043	1	1	0	Left thoracic esophageal cancer resection	Best supportive care
300239882	2019-04-18	female	63	middle	4.8	3	0	moderately	IIB	0	No	5.1337	3.34035	27	27	0	Left thoracic esophageal cancer resection	Radiotherapy
300231343	2019-03-11	male	62	middle	6.5	3	1	poorly	IIIB	1	No	17.5898	14.2215	4	4	1	Left thoracic esophageal cancer resection	Chemotherapy (docetaxel + oxaliplatin)
300240511	2019-04-25	male	72	lower	5.5	3	1	well + moderately	IIIB	1	No	6.07689	4.33691	34	34	0	Left thoracic esophageal cancer resection	Chemotherapy (docetaxel + nedaplatin)
300157488	2019-08-26	male	68	lower	4.5	3	1	moderately	IIIB	1	No	3.30962	3.38698	30	4	1	Right thoracic oesophagectomy for cancer	Chemotherapy (docetaxel + oxaliplatin)
300253784	2019-06-27	male	76	lower	3.5	3	0	well + moderately	IIB	0	No	16.7955	5.02805	12	6	1	Left thoracic esophageal cancer resection	Follow-up
300166870	2018-06-08	female	66	middle	3.5	3	1	moderately + poorly	IIIB	1	No	72.8404	53.5693	17	6	1	Left thoracic esophageal cancer resection	Chemotherapy (docetaxel + oxaliplatin)
300184803	2018-06-08	male	55	middle	5.5	3	2	poorly	IIIB	6	No	16.7567	2.46229	10	10	1	Thoracoscopic resection of esophageal cancer	Chemotherapy (docetaxel + cisplatin)
300173265	2018-06-15	male	63	middle	3.3	2	1	well + moderately	IIIA	1	No	12.0142	6.49802	44	44	0	Thoracoscopic resection of esophageal cancer	Chemotherapy (cisplatin + paclitaxel) + Radiotherapy
300162353	2018-04-21	male	56	lower	3	1b	0	moderately	IB	0	No	33.7465	27.5376	46	46	0	Right thoracic oesophagectomy for cancer	Follow-up
300186113	2018-06-17	male	64	middle	4	3	0	moderately	IIB	0	No	3.41843	2.45094	44	44	0	Thoracoscopic resection of esophageal cancer	Chemotherapy (docetaxel + oxaliplatin)
300174584	2018-06-17	male	65	middle	5.5	3	0	moderately	IIB	0	No	3.605	2.78949	32	22	1	Thoracoscopic resection of esophageal cancer	Follow-up
